# Supplementary material for: The Human Virome Protein Cluster Database (HVPC): A Human Viral Metagenomic Database for Diversity and Function Annotation
Source: Front Microbiol. 2018 May 29;9:1110. doi: 10.3389/fmicb.2018.01110 (PMC5987705; doi:10.3389/fmicb.2018.01110)
Supplement: TABLE S1 — Metadata of downloaded virome datasets. [file Table_1.xlsx]

## Sheet: Abeles_et_al_2014
PI_firstname	PI_lastname	biome	collection_date	country	created	env_package_type	feature	id	latitude	location	longitude	material	name	project_id	project_name	seq_method	sequence_type	status	url
David	Pride	terrestrial biome	2009-03-22 09:00:00 UTC-7	United States of America	2013-06-12T14:33:49Z	human-oral	human-associated habitat	8ed75d0cbf6d676d343532353636382e33	32.8775	California	-117.235	saliva	Subject8D1noon_Virome	mgp4843	Salivary Virome Dynamics Study	ion torrent	WGS	public	http://api.metagenomics.anl.gov/beta/metagenome/mgm4525668.3
David	Pride	terrestrial biome	2009-03-22 09:00:00 UTC-7	United States of America	2013-06-12T14:33:45Z	human-oral	human-associated habitat	1cd2abba766d676d343532353634342e33	32.8775	California	-117.235	saliva	Subject7D1AM_Virome	mgp4843	Salivary Virome Dynamics Study	ion torrent	WGS	public	http://api.metagenomics.anl.gov/beta/metagenome/mgm4525644.3
David	Pride	terrestrial biome	2009-03-22 09:00:00 UTC-7	United States of America	2013-06-12T14:33:42Z	human-oral	human-associated habitat	f0674058dc6d676d343532353632322e33	32.8775	California	-117.235	saliva	Subject6D1AM_Virome	mgp4843	Salivary Virome Dynamics Study	ion torrent	WGS	public	http://api.metagenomics.anl.gov/beta/metagenome/mgm4525622.3
David	Pride	terrestrial biome	2009-03-22 09:00:00 UTC-7	United States of America	2013-06-12T14:33:37Z	human-oral	human-associated habitat	da3112fb366d676d343532353630302e33	32.8775	California	-117.235	saliva	Subject5D1AM_Virome	mgp4843	Salivary Virome Dynamics Study	ion torrent	WGS	public	http://api.metagenomics.anl.gov/beta/metagenome/mgm4525600.3
David	Pride	terrestrial biome	2009-03-22 09:00:00 UTC-7	United States of America	2013-06-12T14:33:34Z	human-oral	human-associated habitat	7db16fd6ce6d676d343532353537382e33	32.8775	California	-117.235	saliva	Subject4D1AM_Virome	mgp4843	Salivary Virome Dynamics Study	ion torrent	WGS	public	http://api.metagenomics.anl.gov/beta/metagenome/mgm4525578.3
David	Pride	terrestrial biome	2009-03-22 09:00:00 UTC-7	United States of America	2013-06-12T14:33:30Z	human-oral	human-associated habitat	d06b0374656d676d343532353535362e33	32.8775	California	-117.235	saliva	Subject3D1AM_Virome	mgp4843	Salivary Virome Dynamics Study	ion torrent	WGS	public	http://api.metagenomics.anl.gov/beta/metagenome/mgm4525556.3
David	Pride	terrestrial biome	2009-03-22 09:00:00 UTC-7	United States of America	2013-06-12T14:33:26Z	human-oral	human-associated habitat	3ce0d76f436d676d343532353533342e33	32.8775	California	-117.235	saliva	Subject2D1AM_Virome	mgp4843	Salivary Virome Dynamics Study	ion torrent	WGS	public	http://api.metagenomics.anl.gov/beta/metagenome/mgm4525534.3
David	Pride	terrestrial biome	2009-03-22 09:00:00 UTC-7	United States of America	2013-06-12T14:33:23Z	human-oral	human-associated habitat	34264e3d486d676d343532353531322e33	32.8775	California	-117.235	saliva	Subject1D1AM_Virome	mgp4843	Salivary Virome Dynamics Study	ion torrent	WGS	public	http://api.metagenomics.anl.gov/beta/metagenome/mgm4525512.3

## Sheet: Dzunkova_et_al_2015
BioSample_s	Experiment_s	MBases_l	MBytes_l	Run_s	SRA_Sample_s	Sample_Name_s	Assay_Type_s	AssemblyName_s	BioProject_s	Center_Name_s	Consent_s	InsertSize_l	LibraryLayout_s	LibrarySelection_s	LibrarySource_s	Library_Name_s	LoadDate_s	Organism_s	Platform_s	ReleaseDate_s	SRA_Study_s	collection_date_s	environment_biome_s	environment_feature_s	environment_material_s	environmental_package_s	g1k_analysis_group_s	g1k_pop_code_s	geographic_location_country_and_or_sea_s	geographic_location_latitude_s	geographic_location_longitude_s	investigation_type_s	project_name_s	sequencing_method_s	source_s
SAMEA2820624	ERX610862	16	10	ERR654539	ERS567986	FractionV1	WGS	<not provided>	PRJEB7515	FISABIO - PUBLIC HEALTH	public	0	SINGLE	RANDOM	GENOMIC	unspecified	2015-09-17	Homo sapiens	LS454	2015-09-17	ERP007252	2014-03-01	terrestrial biome	anthropogenic feature	anthropogenic environmental material	human-gut	<not provided>	<not provided>	Spain	39.4667	-0.3833	metagenome	Virome-fractions	pyrosequencing	<not provided>
SAMEA2820625	ERX610863	6	4	ERR654540	ERS567987	FractionV2	WGS	<not provided>	PRJEB7515	FISABIO - PUBLIC HEALTH	public	0	SINGLE	RANDOM	GENOMIC	unspecified	2015-09-17	Homo sapiens	LS454	2015-09-17	ERP007252	2014-03-01	terrestrial biome	anthropogenic feature	anthropogenic environmental material	human-gut	<not provided>	<not provided>	Spain	39.4667	-0.3833	metagenome	Virome-fractions	pyrosequencing	<not provided>

## Sheet: Hanningan_et_al_2015
Age_s	BioSample_s	Experiment_s	Library_Name_s	LoadDate_s	MBases_l	MBytes_l	Occlusion_s	ReleaseDate_s	Run_s	RunName_s	SRA_Sample_s	Sample_Name_s	Sex_s	Site_Categories_s	Site_Symbol_s	SubjectID_s	TimePoint_s	Type_s	Visit_Date_s	collection_date_s	Assay_Type_s	AssemblyName_s	BioProject_s	BioSampleModel_s	Center_Name_s	Consent_s	InsertSize_l	LibraryLayout_s	LibrarySelection_s	LibrarySource_s	Organism_s	Platform_s	SRA_Study_s	env_biome_s	env_feature_s	env_material_s	g1k_analysis_group_s	g1k_pop_code_s	geo_loc_name_s	host_s	lat_lon_s	source_s
26	SAMN03160118	SRX756587	NexteraXT_010_MG100314	2014-11-10	193	110	NA	2014-11-16	SRR1647485	NexteraXT_010	SRS741812	MG100314	male	Control	Neg	20	2	Virome	2013-08-23	2014-02-25	WGA	<not provided>	PRJNA266117	MIMS.me	UPENN-NGSC/FGC	public	150	PAIRED	RANDOM PCR	METAGENOMIC	human skin metagenome	ILLUMINA	SRP049645	NA	NA	NA	<not provided>	<not provided>	NA	NA	NA	<not provided>
26	SAMN03160119	SRX756588	NexteraXT_010_MG100313	2014-11-10	130	75	NA	2014-11-16	SRR1647486	NexteraXT_010	SRS741810	MG100313	male	Control	Neg	19	2	Virome	2013-09-10	2014-02-25	WGA	<not provided>	PRJNA266117	MIMS.me	UPENN-NGSC/FGC	public	150	PAIRED	RANDOM PCR	METAGENOMIC	human skin metagenome	ILLUMINA	SRP049645	NA	NA	NA	<not provided>	<not provided>	NA	NA	NA	<not provided>
28	SAMN03160120	SRX756589	NexteraXT_010_MG100312	2014-11-10	150	87	NA	2014-11-16	SRR1647487	NexteraXT_010	SRS741811	MG100312	female	Control	Neg	18	2	Virome	2013-08-19	2014-02-25	WGA	<not provided>	PRJNA266117	MIMS.me	UPENN-NGSC/FGC	public	150	PAIRED	RANDOM PCR	METAGENOMIC	human skin metagenome	ILLUMINA	SRP049645	NA	NA	NA	<not provided>	<not provided>	NA	NA	NA	<not provided>
24	SAMN03160121	SRX756590	NexteraXT_010_MG100311	2014-11-10	137	79	NA	2014-11-16	SRR1647488	NexteraXT_010	SRS741804	MG100311	male	Control	Neg	17	2	Virome	2013-08-19	2014-02-25	WGA	<not provided>	PRJNA266117	MIMS.me	UPENN-NGSC/FGC	public	150	PAIRED	RANDOM PCR	METAGENOMIC	human skin metagenome	ILLUMINA	SRP049645	NA	NA	NA	<not provided>	<not provided>	NA	NA	NA	<not provided>
27	SAMN03160122	SRX756591	NexteraXT_010_MG100310	2014-11-10	377	217	NA	2014-11-16	SRR1647489	NexteraXT_010	SRS741805	MG100310	male	Control	Neg	16	2	Virome	2013-08-20	2014-02-25	WGA	<not provided>	PRJNA266117	MIMS.me	UPENN-NGSC/FGC	public	150	PAIRED	RANDOM PCR	METAGENOMIC	human skin metagenome	ILLUMINA	SRP049645	NA	NA	NA	<not provided>	<not provided>	NA	NA	NA	<not provided>
24	SAMN03160123	SRX756592	NexteraXT_010_MG100309	2014-11-10	180	104	NA	2014-11-16	SRR1647490	NexteraXT_010	SRS741807	MG100309	male	Control	Neg	15	2	Virome	2013-09-03	2014-02-25	WGA	<not provided>	PRJNA266117	MIMS.me	UPENN-NGSC/FGC	public	150	PAIRED	RANDOM PCR	METAGENOMIC	human skin metagenome	ILLUMINA	SRP049645	NA	NA	NA	<not provided>	<not provided>	NA	NA	NA	<not provided>
26	SAMN03160124	SRX756593	NexteraXT_010_MG100308	2014-11-10	201	117	NA	2014-11-16	SRR1647491	NexteraXT_010	SRS741806	MG100308	male	Control	Neg	14	2	Virome	2013-08-19	2014-02-25	WGA	<not provided>	PRJNA266117	MIMS.me	UPENN-NGSC/FGC	public	150	PAIRED	RANDOM PCR	METAGENOMIC	human skin metagenome	ILLUMINA	SRP049645	NA	NA	NA	<not provided>	<not provided>	NA	NA	NA	<not provided>
26	SAMN03160125	SRX756594	NexteraXT_010_MG100307	2014-11-10	317	181	NA	2014-11-16	SRR1647492	NexteraXT_010	SRS741809	MG100307	female	Control	Neg	13	2	Virome	2013-08-19	2014-02-25	WGA	<not provided>	PRJNA266117	MIMS.me	UPENN-NGSC/FGC	public	150	PAIRED	RANDOM PCR	METAGENOMIC	human skin metagenome	ILLUMINA	SRP049645	NA	NA	NA	<not provided>	<not provided>	NA	NA	NA	<not provided>
25	SAMN03160126	SRX756595	NexteraXT_010_MG100306	2014-11-10	477	272	NA	2014-11-16	SRR1647493	NexteraXT_010	SRS741808	MG100306	male	Control	Neg	12	2	Virome	2013-09-04	2014-02-25	WGA	<not provided>	PRJNA266117	MIMS.me	UPENN-NGSC/FGC	public	150	PAIRED	RANDOM PCR	METAGENOMIC	human skin metagenome	ILLUMINA	SRP049645	NA	NA	NA	<not provided>	<not provided>	NA	NA	NA	<not provided>
25	SAMN03160127	SRX756596	NexteraXT_010_MG100305	2014-11-10	238	137	NA	2014-11-16	SRR1647494	NexteraXT_010	SRS741814	MG100305	female	Control	Neg	10	2	Virome	2013-08-19	2014-02-25	WGA	<not provided>	PRJNA266117	MIMS.me	UPENN-NGSC/FGC	public	150	PAIRED	RANDOM PCR	METAGENOMIC	human skin metagenome	ILLUMINA	SRP049645	NA	NA	NA	<not provided>	<not provided>	NA	NA	NA	<not provided>
25	SAMN03160128	SRX756597	NexteraXT_010_MG100304	2014-11-10	294	169	NA	2014-11-16	SRR1647495	NexteraXT_010	SRS741813	MG100304	female	Control	Neg	8	2	Virome	2013-08-23	2014-02-25	WGA	<not provided>	PRJNA266117	MIMS.me	UPENN-NGSC/FGC	public	150	PAIRED	RANDOM PCR	METAGENOMIC	human skin metagenome	ILLUMINA	SRP049645	NA	NA	NA	<not provided>	<not provided>	NA	NA	NA	<not provided>
34	SAMN03160130	SRX756599	NexteraXT_010_MG100302	2014-11-10	90	54	NA	2014-11-16	SRR1647497	NexteraXT_010	SRS741822	MG100302	female	Control	Neg	6	2	Virome	2013-08-20	2014-02-25	WGA	<not provided>	PRJNA266117	MIMS.me	UPENN-NGSC/FGC	public	150	PAIRED	RANDOM PCR	METAGENOMIC	human skin metagenome	ILLUMINA	SRP049645	NA	NA	NA	<not provided>	<not provided>	NA	NA	NA	<not provided>
30	SAMN03160131	SRX756600	NexteraXT_010_MG100301	2014-11-10	445	255	NA	2014-11-16	SRR1647498	NexteraXT_010	SRS741815	MG100301	female	Control	Neg	5	2	Virome	2013-08-20	2014-02-25	WGA	<not provided>	PRJNA266117	MIMS.me	UPENN-NGSC/FGC	public	150	PAIRED	RANDOM PCR	METAGENOMIC	human skin metagenome	ILLUMINA	SRP049645	NA	NA	NA	<not provided>	<not provided>	NA	NA	NA	<not provided>
53	SAMN03160132	SRX756601	NexteraXT_010_MG100300	2014-11-10	748	438	NA	2014-11-16	SRR1647499	NexteraXT_010	SRS741816	MG100300	male	Control	Neg	4	2	Virome	2013-09-04	2014-02-25	WGA	<not provided>	PRJNA266117	MIMS.me	UPENN-NGSC/FGC	public	150	PAIRED	RANDOM PCR	METAGENOMIC	human skin metagenome	ILLUMINA	SRP049645	NA	NA	NA	<not provided>	<not provided>	NA	NA	NA	<not provided>
24	SAMN03160214	SRX756683	NexteraXT_009_MG100216	2014-11-10	105	63	NA	2014-11-16	SRR1647581	NexteraXT_009	SRS741901	MG100216	female	Control	Neg	7	2	Virome	2013-09-03	2014-01-27	WGA	<not provided>	PRJNA266117	MIMS.me	UPENN-NGSC/FGC	public	150	PAIRED	RANDOM PCR	METAGENOMIC	human skin metagenome	ILLUMINA	SRP049645	NA	NA	NA	<not provided>	<not provided>	NA	NA	NA	<not provided>
24	SAMN03160215	SRX756684	NexteraXT_009_MG100215	2014-11-10	41	25	NA	2014-11-16	SRR1647582	NexteraXT_009	SRS741900	MG100215	female	Control	Neg	1	2	Virome	2013-08-19	2014-01-27	WGA	<not provided>	PRJNA266117	MIMS.me	UPENN-NGSC/FGC	public	150	PAIRED	RANDOM PCR	METAGENOMIC	human skin metagenome	ILLUMINA	SRP049645	NA	NA	NA	<not provided>	<not provided>	NA	NA	NA	<not provided>

## Sheet: Kim_et_al_2011
BioSample_s	Experiment_s	LibrarySelection_s	Library_Name_s	MBases_l	MBytes_l	Run_s	SRA_Sample_s	Sample_Name_s	Assay_Type_s	AssemblyName_s	BioProject_s	Center_Name_s	Consent_s	InsertSize_l	LibraryLayout_s	LibrarySource_s	LoadDate_s	Organism_s	Platform_s	ReleaseDate_s	SRA_Study_s	g1k_analysis_group_s	g1k_pop_code_s	source_s
SAMN00189285	SRX037201	RANDOM PCR	F-A	59	131	SRR089800	SRS150943	F-A	AMPLICON	<not provided>	<not provided>	KYUNG HEE UNIV.	public	0	SINGLE	GENOMIC	2012-01-19	uncultured Microviridae	LS454	2011-01-24	SRP005097	<not provided>	<not provided>	<not provided>
SAMN00189286	SRX037202	RANDOM PCR	F-B	58	127	SRR089802	SRS150944	F-B	AMPLICON	<not provided>	<not provided>	KYUNG HEE UNIV.	public	0	SINGLE	GENOMIC	2012-01-19	uncultured Microviridae	LS454	2011-01-24	SRP005097	<not provided>	<not provided>	<not provided>
SAMN00189287	SRX037203	RANDOM PCR	F-C	35	77	SRR089803	SRS150945	F-C	AMPLICON	<not provided>	<not provided>	KYUNG HEE UNIV.	public	0	SINGLE	GENOMIC	2012-01-19	uncultured Microviridae	LS454	2011-01-24	SRP005097	<not provided>	<not provided>	<not provided>
SAMN00189288	SRX037204	RANDOM PCR	F-D	58	129	SRR089804	SRS150946	F-D	AMPLICON	<not provided>	<not provided>	KYUNG HEE UNIV.	public	0	SINGLE	GENOMIC	2012-01-19	uncultured Microviridae	LS454	2011-01-24	SRP005097	<not provided>	<not provided>	<not provided>
SAMN00189289	SRX037205	RANDOM PCR	F-E	51	112	SRR089805	SRS150947	F-E	AMPLICON	<not provided>	<not provided>	KYUNG HEE UNIV.	public	0	SINGLE	GENOMIC	2012-01-19	uncultured Microviridae	LS454	2011-01-24	SRP005097	<not provided>	<not provided>	<not provided>

## Sheet: Ly_et_al_2014
PI_firstname	PI_lastname	biome	collection_date	country	created	env_package_type	feature	id	latitude	location	longitude	material	name	project_id	project_name	seq_method	sequence_type	status	url
David	Pride	terrestrial biome	2010-05-03 03:00:00 UTC-49	United States of America	2013-12-20T17:06:41Z	human-oral	human-associated habitat	e6e9f664466d676d343534373430302e33	32.8775	California	-117.235	saliva	H8Saliva_Reads	mgp7236	Phage Biofilm Study	ion torrent	WGS	public	http://api.metagenomics.anl.gov/beta/metagenome/mgm4547400.3
David	Pride	terrestrial biome	2010-05-05 05:00:00 UTC-51	United States of America	2013-12-20T17:06:41Z	human-oral	human-associated habitat	68582b88686d676d343534373430322e33	32.8775	California	-117.235	saliva	H8Supra_Reads	mgp7236	Phage Biofilm Study	ion torrent	WGS	public	http://api.metagenomics.anl.gov/beta/metagenome/mgm4547402.3
David	Pride	terrestrial biome	2010-05-08 08:00:00 UTC-54	United States of America	2013-12-20T17:06:41Z	human-oral	human-associated habitat	f19e16fb296d676d343534373430352e33	32.8775	California	-117.235	saliva	H9Supra_Reads	mgp7236	Phage Biofilm Study	ion torrent	WGS	public	http://api.metagenomics.anl.gov/beta/metagenome/mgm4547405.3
David	Pride	terrestrial biome	2010-05-04 04:00:00 UTC-50	United States of America	2013-12-20T17:06:41Z	human-oral	human-associated habitat	60ac121e8f6d676d343534373430312e33	32.8775	California	-117.235	saliva	H8Sub_Reads	mgp7236	Phage Biofilm Study	ion torrent	WGS	public	http://api.metagenomics.anl.gov/beta/metagenome/mgm4547401.3
David	Pride	terrestrial biome	2010-05-06 06:00:00 UTC-52	United States of America	2013-12-20T17:06:41Z	human-oral	human-associated habitat	8bb2f94d976d676d343534373430332e33	32.8775	California	-117.235	saliva	H9Saliva_Reads	mgp7236	Phage Biofilm Study	ion torrent	WGS	public	http://api.metagenomics.anl.gov/beta/metagenome/mgm4547403.3
David	Pride	terrestrial biome	2010-05-07 07:00:00 UTC-53	United States of America	2013-12-20T17:06:41Z	human-oral	human-associated habitat	8b3fffa4256d676d343534373430342e33	32.8775	California	-117.235	saliva	H9Sub_Reads	mgp7236	Phage Biofilm Study	ion torrent	WGS	public	http://api.metagenomics.anl.gov/beta/metagenome/mgm4547404.3
David	Pride	terrestrial biome	2010-04-29 23:00:00 UTC-45	United States of America	2013-12-20T17:06:40Z	human-oral	human-associated habitat	a62c1a90dd6d676d343534373339362e33	32.8775	California	-117.235	saliva	H6Supra_Reads	mgp7236	Phage Biofilm Study	ion torrent	WGS	public	http://api.metagenomics.anl.gov/beta/metagenome/mgm4547396.3
David	Pride	terrestrial biome	2010-05-01 01:00:00 UTC-47	United States of America	2013-12-20T17:06:40Z	human-oral	human-associated habitat	c4e828d9b16d676d343534373339382e33	32.8775	California	-117.235	saliva	H7Sub_Reads	mgp7236	Phage Biofilm Study	ion torrent	WGS	public	http://api.metagenomics.anl.gov/beta/metagenome/mgm4547398.3
David	Pride	terrestrial biome	2010-05-02 02:00:00 UTC-48	United States of America	2013-12-20T17:06:40Z	human-oral	human-associated habitat	3ce864bf0c6d676d343534373339392e33	32.8775	California	-117.235	saliva	H7Supra_Reads	mgp7236	Phage Biofilm Study	ion torrent	WGS	public	http://api.metagenomics.anl.gov/beta/metagenome/mgm4547399.3
David	Pride	terrestrial biome	2010-04-28 22:00:00 UTC-44	United States of America	2013-12-20T17:06:40Z	human-oral	human-associated habitat	59e878962f6d676d343534373339352e33	32.8775	California	-117.235	saliva	H6Sub_Reads	mgp7236	Phage Biofilm Study	ion torrent	WGS	public	http://api.metagenomics.anl.gov/beta/metagenome/mgm4547395.3
David	Pride	terrestrial biome	2010-04-30 00:00:00 UTC-46	United States of America	2013-12-20T17:06:40Z	human-oral	human-associated habitat	5199661a006d676d343534373339372e33	32.8775	California	-117.235	saliva	H7Saliva_Reads	mgp7236	Phage Biofilm Study	ion torrent	WGS	public	http://api.metagenomics.anl.gov/beta/metagenome/mgm4547397.3
David	Pride	terrestrial biome	2010-04-24 18:00:00 UTC-40	United States of America	2013-12-20T17:06:39Z	human-oral	human-associated habitat	9fc78379ce6d676d343534373339312e33	32.8775	California	-117.235	saliva	H5Saliva_Reads	mgp7236	Phage Biofilm Study	ion torrent	WGS	public	http://api.metagenomics.anl.gov/beta/metagenome/mgm4547391.3
David	Pride	terrestrial biome	2010-04-25 19:00:00 UTC-41	United States of America	2013-12-20T17:06:39Z	human-oral	human-associated habitat	c31285c1c66d676d343534373339322e33	32.8775	California	-117.235	saliva	H5Sub_Reads	mgp7236	Phage Biofilm Study	ion torrent	WGS	public	http://api.metagenomics.anl.gov/beta/metagenome/mgm4547392.3
David	Pride	terrestrial biome	2010-04-23 17:00:00 UTC-39	United States of America	2013-12-20T17:06:39Z	human-oral	human-associated habitat	56c81fc0366d676d343534373339302e33	32.8775	California	-117.235	saliva	H4Supra_Reads	mgp7236	Phage Biofilm Study	ion torrent	WGS	public	http://api.metagenomics.anl.gov/beta/metagenome/mgm4547390.3
David	Pride	terrestrial biome	2010-04-27 21:00:00 UTC-43	United States of America	2013-12-20T17:06:39Z	human-oral	human-associated habitat	0c7e2519de6d676d343534373339342e33	32.8775	California	-117.235	saliva	H6Saliva_Reads	mgp7236	Phage Biofilm Study	ion torrent	WGS	public	http://api.metagenomics.anl.gov/beta/metagenome/mgm4547394.3
David	Pride	terrestrial biome	2010-04-26 20:00:00 UTC-42	United States of America	2013-12-20T17:06:39Z	human-oral	human-associated habitat	66b400179d6d676d343534373339332e33	32.8775	California	-117.235	saliva	H5Supra_Reads	mgp7236	Phage Biofilm Study	ion torrent	WGS	public	http://api.metagenomics.anl.gov/beta/metagenome/mgm4547393.3
David	Pride	terrestrial biome	2010-04-18 12:00:00 UTC-34	United States of America	2013-12-20T17:06:38Z	human-oral	human-associated habitat	69060e901d6d676d343534373338352e33	32.8775	California	-117.235	saliva	H3Saliva_Reads	mgp7236	Phage Biofilm Study	ion torrent	WGS	public	http://api.metagenomics.anl.gov/beta/metagenome/mgm4547385.3
David	Pride	terrestrial biome	2010-04-19 13:00:00 UTC-35	United States of America	2013-12-20T17:06:38Z	human-oral	human-associated habitat	9c358aeadd6d676d343534373338362e33	32.8775	California	-117.235	saliva	H3Sub_Reads	mgp7236	Phage Biofilm Study	ion torrent	WGS	public	http://api.metagenomics.anl.gov/beta/metagenome/mgm4547386.3
David	Pride	terrestrial biome	2010-04-20 14:00:00 UTC-36	United States of America	2013-12-20T17:06:38Z	human-oral	human-associated habitat	88e07df5496d676d343534373338372e33	32.8775	California	-117.235	saliva	H3Supra_Reads	mgp7236	Phage Biofilm Study	ion torrent	WGS	public	http://api.metagenomics.anl.gov/beta/metagenome/mgm4547387.3
David	Pride	terrestrial biome	2010-04-21 15:00:00 UTC-37	United States of America	2013-12-20T17:06:38Z	human-oral	human-associated habitat	175b87c93c6d676d343534373338382e33	32.8775	California	-117.235	saliva	H4Saliva_Reads	mgp7236	Phage Biofilm Study	ion torrent	WGS	public	http://api.metagenomics.anl.gov/beta/metagenome/mgm4547388.3
David	Pride	terrestrial biome	2010-04-22 16:00:00 UTC-38	United States of America	2013-12-20T17:06:38Z	human-oral	human-associated habitat	fd61d84e806d676d343534373338392e33	32.8775	California	-117.235	saliva	H4Sub_Reads	mgp7236	Phage Biofilm Study	ion torrent	WGS	public	http://api.metagenomics.anl.gov/beta/metagenome/mgm4547389.3
David	Pride	terrestrial biome	2010-04-14 08:00:00 UTC-30	United States of America	2013-12-20T17:06:37Z	human-oral	human-associated habitat	19d2ad8ed56d676d343534373338312e33	32.8775	California	-117.235	saliva	H1Supra_Reads	mgp7236	Phage Biofilm Study	ion torrent	WGS	public	http://api.metagenomics.anl.gov/beta/metagenome/mgm4547381.3
David	Pride	terrestrial biome	2010-04-15 09:00:00 UTC-31	United States of America	2013-12-20T17:06:37Z	human-oral	human-associated habitat	61a93543836d676d343534373338322e33	32.8775	California	-117.235	saliva	H2Saliva_Reads	mgp7236	Phage Biofilm Study	ion torrent	WGS	public	http://api.metagenomics.anl.gov/beta/metagenome/mgm4547382.3
David	Pride	terrestrial biome	2010-04-16 10:00:00 UTC-32	United States of America	2013-12-20T17:06:37Z	human-oral	human-associated habitat	3a714a58436d676d343534373338332e33	32.8775	California	-117.235	saliva	H2Sub_Reads	mgp7236	Phage Biofilm Study	ion torrent	WGS	public	http://api.metagenomics.anl.gov/beta/metagenome/mgm4547383.3
David	Pride	terrestrial biome	2010-04-17 11:00:00 UTC-33	United States of America	2013-12-20T17:06:37Z	human-oral	human-associated habitat	ae6b4207626d676d343534373338342e33	32.8775	California	-117.235	saliva	H2Supra_Reads	mgp7236	Phage Biofilm Study	ion torrent	WGS	public	http://api.metagenomics.anl.gov/beta/metagenome/mgm4547384.3
David	Pride	terrestrial biome	2010-04-12 06:00:00 UTC-28	United States of America	2013-12-20T17:06:36Z	human-oral	human-associated habitat	adff5e94696d676d343534373337392e33	32.8775	California	-117.235	saliva	H1Saliva_Reads	mgp7236	Phage Biofilm Study	ion torrent	WGS	public	http://api.metagenomics.anl.gov/beta/metagenome/mgm4547379.3

## Sheet: Minot_et_al_2011
Assay_Type_s	BioSample_s	Consent_s	Experiment_s	LibrarySelection_s	Library_Name_s	LoadDate_s	MBases_l	MBytes_l	Organism_s	ReleaseDate_s	Run_s	SRA_Sample_s	Sample_Name_s	analyte_type_s	biospecimen_repository_s	biospecimen_repository_sample_id_s	gap_accession_s	molecular_data_type_s	study_design_s	study_name_s	submitted_subject_id_s	AssemblyName_s	BioProject_s	Center_Name_s	InsertSize_l	LibraryLayout_s	LibrarySource_s	Platform_s	SRA_Study_s	g1k_analysis_group_s	g1k_pop_code_s	source_s
WGS	SAMN00018636	HMP	SRX020505	RANDOM	hmp_Phage_GE66EV001	2012-01-20	56	125	human metagenome	2010-05-14	SRR043431	SRS066700	2016_d1_M1	DNA	HMP_GutCrohnsDiet	2016_d1_M1	phs000252	16s rRNA (NGS)	Prospective Longitudinal Cohort	Diet, Genetic Factors, and the Gut Microbiome in Crohn's Disease	2016	<not provided>	PRJNA46879	UPENNBL	0	SINGLE	GENOMIC	LS454	SRP002424	<not provided>	<not provided>	<not provided>
WGS	SAMN00018699	HMP	SRX020504	RANDOM	hmp_Phage_GE66EV002	2012-01-20	16	36	human metagenome	2010-05-14	SRR043421	SRS066763	1013_d1_M1	DNA	HMP_GutCrohnsDiet	1013_d1_M1	phs000252	16s rRNA (NGS)	Prospective Longitudinal Cohort	Diet, Genetic Factors, and the Gut Microbiome in Crohn's Disease	1013	<not provided>	PRJNA46879	UPENNBL	0	SINGLE	GENOMIC	LS454	SRP002424	<not provided>	<not provided>	<not provided>
WGS	SAMN00018922	HMP	SRX020505	RANDOM	hmp_Phage_GE66EV001	2012-01-20	55	123	human metagenome	2010-05-14	SRR043430	SRS066987	2011_d1_M1	DNA	HMP_GutCrohnsDiet	2011_d1_M1	phs000252	16s rRNA (NGS)	Prospective Longitudinal Cohort	Diet, Genetic Factors, and the Gut Microbiome in Crohn's Disease	2011	<not provided>	PRJNA46879	UPENNBL	0	SINGLE	GENOMIC	LS454	SRP002424	<not provided>	<not provided>	<not provided>
WGS	SAMN00018876	HMP	SRX020505	RANDOM	hmp_Phage_GE66EV001	2012-01-20	12	27	human metagenome	2010-05-14	SRR043433	SRS066941	2019_d1_M1	DNA	HMP_GutCrohnsDiet	2019_d1_M1	phs000252	16s rRNA (NGS)	Prospective Longitudinal Cohort	Diet, Genetic Factors, and the Gut Microbiome in Crohn's Disease	2019	<not provided>	PRJNA46879	UPENNBL	0	SINGLE	GENOMIC	LS454	SRP002424	<not provided>	<not provided>	<not provided>
WGS	SAMN00018843	HMP	SRX020505	RANDOM	hmp_Phage_GE66EV001	2012-01-20	18	40	human metagenome	2010-05-14	SRR043434	SRS066908	2020_d1_M1	DNA	HMP_GutCrohnsDiet	2020_d1_M1	phs000252	16s rRNA (NGS)	Prospective Longitudinal Cohort	Diet, Genetic Factors, and the Gut Microbiome in Crohn's Disease	2020	<not provided>	PRJNA46879	UPENNBL	0	SINGLE	GENOMIC	LS454	SRP002424	<not provided>	<not provided>	<not provided>

## Sheet: Minot_et_al_2013
BioSample_s	Experiment_s	InsertSize_l	LibrarySelection_s	LibrarySource_s	LoadDate_s	MBases_l	MBytes_l	ReleaseDate_s	Run_s	SRA_Sample_s	Sample_Name_s	is_reference_s	Assay_Type_s	AssemblyName_s	BioProject_s	Center_Name_s	Consent_s	LibraryLayout_s	Library_Name_s	Organism_s	Platform_s	SRA_Study_s	g1k_analysis_group_s	g1k_pop_code_s	source_s
SAMN02044685	SRX266874	100	RANDOM PCR	VIRAL RNA	2013-04-18	2898	2076	2013-04-19	SRR829033	SRS413839	BLS020813_d00-1	skip	WGS	<not provided>	PRJNA196801	UPENNBL	public	PAIRED	<not provided>	human gut metagenome	ILLUMINA	SRP021107	<not provided>	<not provided>	<not provided>

## Sheet: Reyes_et_al_2010
Assay_Type_s	BioSample_s	Experiment_s	LibrarySelection_s	Library_Name_s	LoadDate_s	MBases_l	MBytes_l	Organism_s	ReleaseDate_s	Run_s	SRA_Sample_s	SRA_Study_s	Sample_Name_s	body_product_s	collection_date_s	country_s	elevation_s	family_relationship_s	latitude_s	longitude_s	project_name_s	AssemblyName_s	BioProject_s	Center_Name_s	Consent_s	InsertSize_l	LibraryLayout_s	LibrarySource_s	Platform_s	env_biome_term_s	env_feature_term_s	env_matter_term_s	g1k_analysis_group_s	g1k_pop_code_s	host_taxon_id_s	samp_store_temp_s	source_s
WGS	SAMN00014060	SRX028823	other	Twins_fecal_virome_pool1	2012-01-19	74	177	human gut metagenome	2011-02-16	SRR073432	SRS074060	SRP002523	F2T1.1	FMA:Feces	2007-04-09	USA	160	F2T2;Sister F2M;Daughter	38.646.991	-90.225	Twins_fecal_virome	<not provided>	<not provided>	CGS-GL	public	0	SINGLE	GENOMIC	LS454	ENVO:feces	ENVO:feces	ENVO:feces	<not provided>	<not provided>	9606	-80	<not provided>
WGS	SAMN00014066	SRX028825	other	Twins_fecal_virome_pool3	2012-01-19	3	6	human gut metagenome	2011-02-16	SRR073433	SRS074066	SRP002523	F2M.3	FMA:Feces	2008-03-26	USA	160	F2T1;Mother F2T2;Mother	38.646.991	-90.225	Twins_fecal_virome	<not provided>	<not provided>	CGS-GL	public	0	SINGLE	GENOMIC	LS454	ENVO:feces	ENVO:feces	ENVO:feces	<not provided>	<not provided>	9606	-80	<not provided>
WGS	SAMN00014070	SRX028824	other	Twins_fecal_virome_pool2	2012-01-19	2	5	human gut metagenome	2011-02-16	SRR073434	SRS074070	SRP002523	F3T1.3	FMA:Feces	2008-04-17	USA	160	F3T2;Sister F3M;Daughter	38.646.991	-90.225	Twins_fecal_virome	<not provided>	<not provided>	CGS-GL	public	0	SINGLE	GENOMIC	LS454	ENVO:feces	ENVO:feces	ENVO:feces	<not provided>	<not provided>	9606	-80	<not provided>
WGS	SAMN00014083	SRX028824	other	Twins_fecal_virome_pool2	2012-01-19	63	130	human gut metagenome	2011-02-16	SRR073435	SRS074083	SRP002523	F4M.3	FMA:Feces	2008-05-27	USA	160	F4T1;Mother F4T2;Mother	38.646.991	-90.225	Twins_fecal_virome	<not provided>	<not provided>	CGS-GL	public	0	SINGLE	GENOMIC	LS454	ENVO:feces	ENVO:feces	ENVO:feces	<not provided>	<not provided>	9606	-80	<not provided>
WGS	SAMN00014085	SRX028825	other	Twins_fecal_virome_pool3	2012-01-19	92	185	human gut metagenome	2011-02-16	SRR073436	SRS074085	SRP002523	F5T2.1	FMA:Feces	2007-06-28	USA	160	<not provided>	38.646.991	-90.225	Twins_fecal_virome	<not provided>	<not provided>	CGS-GL	public	0	SINGLE	GENOMIC	LS454	ENVO:feces	ENVO:feces	ENVO:feces	<not provided>	<not provided>	9606	-80	<not provided>
WGS	SAMN00014075	SRX028826	other	Twins_fecal_virome_pool4	2012-01-19	2	5	human gut metagenome	2011-02-16	SRR073437	SRS074075	SRP002523	F3M.2	FMA:Feces	2007-11-29	USA	160	F3T1;Mother F3T2;Mother	38.646.991	-90.225	Twins_fecal_virome	<not provided>	<not provided>	CGS-GL	public	0	SINGLE	GENOMIC	LS454	ENVO:feces	ENVO:feces	ENVO:feces	<not provided>	<not provided>	9606	-80	<not provided>
WGS	SAMN00014049	SRX028826	other	Twins_fecal_virome_pool4	2012-01-19	53	105	human gut metagenome	2011-02-16	SRR073438	SRS074049	SRP002523	F1T1.3	FMA:Feces	2008-03-26	USA	160	F1T2;Sister F1M;Daughter	38.646.991	-90.225	Twins_fecal_virome	<not provided>	<not provided>	CGS-GL	public	0	SINGLE	GENOMIC	LS454	ENVO:feces	ENVO:feces	ENVO:feces	<not provided>	<not provided>	9606	-80	<not provided>
WGS	SAMN00216033	SRX028827	other	Twins_fecal_virome_pool5	2014-05-29	19	39	Viruses	2011-03-31	SRR073439	SRS172964	SRP002523	Twins_fecal_virome_default	<not provided>	<not provided>	<not provided>	<not provided>	<not provided>	<not provided>	<not provided>	Twins_fecal_virome	<not provided>	<not provided>	CGS-GL	public	0	SINGLE	GENOMIC	LS454	ENVO:feces	ENVO:feces	ENVO:feces	<not provided>	<not provided>	9606	-80	<not provided>

## Sheet: Reyes_et_al_2015
Assay_Type_s	BioSample_s	Experiment_s	InsertSize_l	LibraryLayout_s	LibrarySelection_s	Library_Name_s	MBases_l	MBytes_l	Organism_s	Platform_s	Run_s	SRA_Sample_s	Sample_Name_s	collection_date_s	environment_biome_s	environment_feature_s	environment_material_s	geographic_location_country_and_or_sea_s	geographic_location_latitude_s	geographic_location_longitude_s	AssemblyName_s	BioProject_s	Center_Name_s	Consent_s	LibrarySource_s	LoadDate_s	ReleaseDate_s	SRA_Study_s	environmental_package_s	g1k_analysis_group_s	g1k_pop_code_s	investigation_type_s	project_name_s	sequencing_method_s	source_s
WGS	SAMEA3488543	ERX1052003	0	SINGLE	MDA	Malawi_virome 12 05 16 HN5VLDS	55	128	human gut metagenome	LS454	ERR975026	ERS795692	Ma_F23T1_17.11.08	2008-11-17	ENVO:feces	ENVO:feces	ENVO:feces	Malawi	-13.2543	34.3015	<not provided>	PRJEB9818	WASHINGTON UNIVERSITY IN SAINT LOUIS	public	METAGENOMIC	2015-09-14	2015-09-14	ERP010965	human-gut	<not provided>	<not provided>	metagenome	PRJEB9818	454 FLX titanium	<not provided>
WGS	SAMEA3488545	ERX1052006	0	SINGLE	MDA	Malawi_virome 12 05 16 HN5VLDS	60	140	human gut metagenome	LS454	ERR975029	ERS795694	Ma_F23T2_8.9.08	2008-09-08	ENVO:feces	ENVO:feces	ENVO:feces	Malawi	-13.2543	34.3015	<not provided>	PRJEB9818	WASHINGTON UNIVERSITY IN SAINT LOUIS	public	METAGENOMIC	2015-09-14	2015-09-14	ERP010965	human-gut	<not provided>	<not provided>	metagenome	PRJEB9818	454 FLX titanium	<not provided>
WGS	SAMEA3488555	ERX1052024	0	SINGLE	MDA	Malawi twin viromes 2010 G2J75VO	59	135	human gut metagenome	LS454	ERR975047	ERS795704	Ma_F26T1_15.12.08	2008-12-15	ENVO:feces	ENVO:feces	ENVO:feces	Malawi	-13.2543	34.3015	<not provided>	PRJEB9818	WASHINGTON UNIVERSITY IN SAINT LOUIS	public	METAGENOMIC	2015-09-14	2015-09-14	ERP010965	human-gut	<not provided>	<not provided>	metagenome	PRJEB9818	454 FLX titanium	<not provided>
WGS	SAMEA3488558	ERX1052028	0	SINGLE	MDA	Malawi virome 10 11 11 GQY42UT	50	117	human gut metagenome	LS454	ERR975051	ERS795707	Ma_F26T2_6.10.08	2008-10-06	ENVO:feces	ENVO:feces	ENVO:feces	Malawi	-13.2543	34.3015	<not provided>	PRJEB9818	WASHINGTON UNIVERSITY IN SAINT LOUIS	public	METAGENOMIC	2015-09-14	2015-09-14	ERP010965	human-gut	<not provided>	<not provided>	metagenome	PRJEB9818	454 FLX titanium	<not provided>
WGS	SAMEA3488559	ERX1052031	0	SINGLE	MDA	Malawi twin viromes 2010 G2J75VO	55	126	human gut metagenome	LS454	ERR975054	ERS795708	Ma_F26T2_20.10.08	2008-10-20	ENVO:feces	ENVO:feces	ENVO:feces	Malawi	-13.2543	34.3015	<not provided>	PRJEB9818	WASHINGTON UNIVERSITY IN SAINT LOUIS	public	METAGENOMIC	2015-09-14	2015-09-14	ERP010965	human-gut	<not provided>	<not provided>	metagenome	PRJEB9818	454 FLX titanium	<not provided>
WGS	SAMEA3488579	ERX1052068	0	SINGLE	MDA	Malawi twin viromes 2010 G0U3SRR	52	124	human gut metagenome	LS454	ERR975091	ERS795728	Ma_F47T2_11.02.09	2009-02-11	ENVO:feces	ENVO:feces	ENVO:feces	Malawi	-13.2543	34.3015	<not provided>	PRJEB9818	WASHINGTON UNIVERSITY IN SAINT LOUIS	public	METAGENOMIC	2015-09-14	2015-09-14	ERP010965	human-gut	<not provided>	<not provided>	metagenome	PRJEB9818	454 FLX titanium	<not provided>
WGS	SAMEA3488607	ERX1052107	0	SINGLE	MDA	Malawi twin viromes 2010 G3ZYMMR	58	136	human gut metagenome	LS454	ERR975130	ERS795756	Ma_F57T1_17.3.09	2009-03-17	ENVO:feces	ENVO:feces	ENVO:feces	Malawi	-13.2543	34.3015	<not provided>	PRJEB9818	WASHINGTON UNIVERSITY IN SAINT LOUIS	public	METAGENOMIC	2015-09-14	2015-09-14	ERP010965	human-gut	<not provided>	<not provided>	metagenome	PRJEB9818	454 FLX titanium	<not provided>
WGS	SAMEA3488621	ERX1052126	0	SINGLE	MDA	Malawi_virome 12 01 26 HH4XFPC	55	129	human gut metagenome	LS454	ERR975149	ERS795770	Ma_F93T1_14.11.08	2008-11-14	ENVO:feces	ENVO:feces	ENVO:feces	Malawi	-13.2543	34.3015	<not provided>	PRJEB9818	WASHINGTON UNIVERSITY IN SAINT LOUIS	public	METAGENOMIC	2015-09-14	2015-09-14	ERP010965	human-gut	<not provided>	<not provided>	metagenome	PRJEB9818	454 FLX titanium	<not provided>
WGS	SAMEA3488623	ERX1052128	0	SINGLE	MDA	Malawi_virome 12 01 26 HH4XFPC	57	133	human gut metagenome	LS454	ERR975151	ERS795772	Ma_F93T2_19.9.08	2008-09-19	ENVO:feces	ENVO:feces	ENVO:feces	Malawi	-13.2543	34.3015	<not provided>	PRJEB9818	WASHINGTON UNIVERSITY IN SAINT LOUIS	public	METAGENOMIC	2015-09-14	2015-09-14	ERP010965	human-gut	<not provided>	<not provided>	metagenome	PRJEB9818	454 FLX titanium	<not provided>
WGS	SAMEA3488624	ERX1052129	0	SINGLE	MDA	Malawi_virome 12 05 22 HOG0W6I	60	137	human gut metagenome	LS454	ERR975152	ERS795773	Ma_F93T2_3.10.08	2008-10-03	ENVO:feces	ENVO:feces	ENVO:feces	Malawi	-13.2543	34.3015	<not provided>	PRJEB9818	WASHINGTON UNIVERSITY IN SAINT LOUIS	public	METAGENOMIC	2015-09-14	2015-09-14	ERP010965	human-gut	<not provided>	<not provided>	metagenome	PRJEB9818	454 FLX titanium	<not provided>
WGS	SAMEA3488645	ERX1052153	0	SINGLE	MDA	Malawi virome 10 11 18 GRB43BJ	52	125	human gut metagenome	LS454	ERR975176	ERS795794	Ma_F112T2_26.9.08	2008-09-26	ENVO:feces	ENVO:feces	ENVO:feces	Malawi	-13.2543	34.3015	<not provided>	PRJEB9818	WASHINGTON UNIVERSITY IN SAINT LOUIS	public	METAGENOMIC	2015-09-14	2015-09-14	ERP010965	human-gut	<not provided>	<not provided>	metagenome	PRJEB9818	454 FLX titanium	<not provided>
WGS	SAMEA3488691	ERX1052210	0	SINGLE	MDA	Malawi_virome 12 04 06 HLZ4MED	54	124	human gut metagenome	LS454	ERR975233	ERS795840	Ma_F196T1_17.2.10	2010-02-17	ENVO:feces	ENVO:feces	ENVO:feces	Malawi	-13.2543	34.3015	<not provided>	PRJEB9818	WASHINGTON UNIVERSITY IN SAINT LOUIS	public	METAGENOMIC	2015-09-14	2015-09-14	ERP010965	human-gut	<not provided>	<not provided>	metagenome	PRJEB9818	454 FLX titanium	<not provided>
WGS	SAMEA3488704	ERX1052224	0	SINGLE	MDA	Malawi twin viromes 2010 G1BN7A1	61	145	human gut metagenome	LS454	ERR975247	ERS795853	Ma_F209T2_30.12.08	2008-12-30	ENVO:feces	ENVO:feces	ENVO:feces	Malawi	-13.2543	34.3015	<not provided>	PRJEB9818	WASHINGTON UNIVERSITY IN SAINT LOUIS	public	METAGENOMIC	2015-09-14	2015-09-14	ERP010965	human-gut	<not provided>	<not provided>	metagenome	PRJEB9818	454 FLX titanium	<not provided>
WGS	SAMEA3488723	ERX1052246	0	SINGLE	MDA	Malawi_virome 12 05 22 HOG0W6I	52	118	human gut metagenome	LS454	ERR975269	ERS795872	Ma_F259T1_16.6.09	2009-06-16	ENVO:feces	ENVO:feces	ENVO:feces	Malawi	-13.2543	34.3015	<not provided>	PRJEB9818	WASHINGTON UNIVERSITY IN SAINT LOUIS	public	METAGENOMIC	2015-09-14	2015-09-14	ERP010965	human-gut	<not provided>	<not provided>	metagenome	PRJEB9818	454 FLX titanium	<not provided>
WGS	SAMEA3488737	ERX1052261	0	SINGLE	MDA	Malawi_virome 11 09 27 G9WUCOW	53	129	human gut metagenome	LS454	ERR975284	ERS795886	Ma_F268T2_12.8.09	2009-08-12	ENVO:feces	ENVO:feces	ENVO:feces	Malawi	-13.2543	34.3015	<not provided>	PRJEB9818	WASHINGTON UNIVERSITY IN SAINT LOUIS	public	METAGENOMIC	2015-09-14	2015-09-14	ERP010965	human-gut	<not provided>	<not provided>	metagenome	PRJEB9818	454 FLX titanium	<not provided>
WGS	SAMEA3488742	ERX1052266	0	SINGLE	MDA	Malawi_virome 12 05 22 HOG0W6I	57	131	human gut metagenome	LS454	ERR975289	ERS795891	Ma_F284T1_18.1.10	2010-01-18	ENVO:feces	ENVO:feces	ENVO:feces	Malawi	-13.2543	34.3015	<not provided>	PRJEB9818	WASHINGTON UNIVERSITY IN SAINT LOUIS	public	METAGENOMIC	2015-09-14	2015-09-14	ERP010965	human-gut	<not provided>	<not provided>	metagenome	PRJEB9818	454 FLX titanium	<not provided>
WGS	SAMEA3488750	ERX1052278	0	SINGLE	MDA	Malawi_virome 12 05 22 HOG0W6I	52	120	human gut metagenome	LS454	ERR975301	ERS795899	Ma_F301T1_22.4.09	2009-04-22	ENVO:feces	ENVO:feces	ENVO:feces	Malawi	-13.2543	34.3015	<not provided>	PRJEB9818	WASHINGTON UNIVERSITY IN SAINT LOUIS	public	METAGENOMIC	2015-09-14	2015-09-14	ERP010965	human-gut	<not provided>	<not provided>	metagenome	PRJEB9818	454 FLX titanium	<not provided>
# We selected runs with more than 50 Mbase

## Sheet: Robles-Sikisaka_et_al_2013
PI_firstname	PI_lastname	biome	collection_date	country	created	env_package_type	feature	id	latitude	location	longitude	material	name	project_id	project_name	seq_method	sequence_type	status	url
David	Pride	terrestrial biome	2009-03-22 09:00:00 UTC-7	United States of America	2012-09-12T13:44:32Z	human-oral	human-associated habitat	678b5419606d676d343530313135332e33	32.8775	California	-117.235	saliva	SHH1-1Reads	mgp1969	Household_Project	ion torrent	WGS	public	http://api.metagenomics.anl.gov/beta/metagenome/mgm4501153.3
David	Pride	terrestrial biome	2009-03-22 09:00:00 UTC-7	United States of America	2012-09-12T13:44:32Z	human-oral	human-associated habitat	76ca95ce156d676d343530313135352e33	32.8775	California	-117.235	saliva	SHH1-3Reads	mgp1969	Household_Project	ion torrent	WGS	public	http://api.metagenomics.anl.gov/beta/metagenome/mgm4501155.3
David	Pride	terrestrial biome	2009-03-22 09:00:00 UTC-7	United States of America	2012-09-12T13:44:32Z	human-oral	human-associated habitat	262f72f8026d676d343530313135362e33	32.8775	California	-117.235	saliva	SHH2-1Reads	mgp1969	Household_Project	ion torrent	WGS	public	http://api.metagenomics.anl.gov/beta/metagenome/mgm4501156.3
David	Pride	terrestrial biome	2009-03-22 09:00:00 UTC-7	United States of America	2012-09-12T13:44:32Z	human-oral	human-associated habitat	6248d3cdc76d676d343530313135372e33	32.8775	California	-117.235	saliva	SHH2-2Reads	mgp1969	Household_Project	ion torrent	WGS	public	http://api.metagenomics.anl.gov/beta/metagenome/mgm4501157.3
David	Pride	terrestrial biome	2009-03-22 09:00:00 UTC-7	United States of America	2012-09-12T13:44:32Z	human-oral	human-associated habitat	c6d9669f696d676d343530313135382e33	32.8775	California	-117.235	saliva	SHH2-3Reads	mgp1969	Household_Project	ion torrent	WGS	public	http://api.metagenomics.anl.gov/beta/metagenome/mgm4501158.3
David	Pride	terrestrial biome	2009-03-22 09:00:00 UTC-7	United States of America	2012-09-12T13:44:32Z	human-oral	human-associated habitat	5dbabe5a8b6d676d343530313135392e33	32.8775	California	-117.235	saliva	SHH3-1Reads	mgp1969	Household_Project	ion torrent	WGS	public	http://api.metagenomics.anl.gov/beta/metagenome/mgm4501159.3
David	Pride	terrestrial biome	2009-03-22 09:00:00 UTC-7	United States of America	2012-09-12T13:44:32Z	human-oral	human-associated habitat	5843f0ba7a6d676d343530313136302e33	32.8775	California	-117.235	saliva	SHH3-2Reads	mgp1969	Household_Project	ion torrent	WGS	public	http://api.metagenomics.anl.gov/beta/metagenome/mgm4501160.3
David	Pride	terrestrial biome	2009-03-22 09:00:00 UTC-7	United States of America	2012-09-12T13:44:32Z	human-oral	human-associated habitat	ad21e1e95e6d676d343530313136312e33	32.8775	California	-117.235	saliva	SHH4-1Reads	mgp1969	Household_Project	ion torrent	WGS	public	http://api.metagenomics.anl.gov/beta/metagenome/mgm4501161.3
David	Pride	terrestrial biome	2009-03-22 09:00:00 UTC-7	United States of America	2012-09-12T13:44:32Z	human-oral	human-associated habitat	502e5dc9326d676d343530313136322e33	32.8775	California	-117.235	saliva	SHH4-2Reads	mgp1969	Household_Project	ion torrent	WGS	public	http://api.metagenomics.anl.gov/beta/metagenome/mgm4501162.3
David	Pride	terrestrial biome	2009-03-22 09:00:00 UTC-7	United States of America	2012-09-12T13:44:32Z	human-oral	human-associated habitat	727d3590d26d676d343530313135342e33	32.8775	California	-117.235	saliva	SHH1-2Reads	mgp1969	Household_Project	ion torrent	WGS	public	http://api.metagenomics.anl.gov/beta/metagenome/mgm4501154.3
David	Pride	terrestrial biome	2009-03-22 09:00:00 UTC-7	United States of America	2012-09-12T13:44:31Z	human-oral	human-associated habitat	a04f1fe6546d676d343530313135322e33	32.8775	California	-117.235	saliva	DHH9Reads	mgp1969	Household_Project	ion torrent	WGS	public	http://api.metagenomics.anl.gov/beta/metagenome/mgm4501152.3
David	Pride	terrestrial biome	2009-03-22 09:00:00 UTC-7	United States of America	2012-09-12T13:44:31Z	human-oral	human-associated habitat	47ea2f00086d676d343530313134342e33	32.8775	California	-117.235	saliva	DHH1Reads	mgp1969	Household_Project	ion torrent	WGS	public	http://api.metagenomics.anl.gov/beta/metagenome/mgm4501144.3
David	Pride	terrestrial biome	2009-03-22 09:00:00 UTC-7	United States of America	2012-09-12T13:44:31Z	human-oral	human-associated habitat	c1ecf9d8626d676d343530313134352e33	32.8775	California	-117.235	saliva	DHH2Reads	mgp1969	Household_Project	ion torrent	WGS	public	http://api.metagenomics.anl.gov/beta/metagenome/mgm4501145.3
David	Pride	terrestrial biome	2009-03-22 09:00:00 UTC-7	United States of America	2012-09-12T13:44:31Z	human-oral	human-associated habitat	f879d1635f6d676d343530313134362e33	32.8775	California	-117.235	saliva	DHH3Reads	mgp1969	Household_Project	ion torrent	WGS	public	http://api.metagenomics.anl.gov/beta/metagenome/mgm4501146.3
David	Pride	terrestrial biome	2009-03-22 09:00:00 UTC-7	United States of America	2012-09-12T13:44:31Z	human-oral	human-associated habitat	dfacb43b8c6d676d343530313134372e33	32.8775	California	-117.235	saliva	DHH4Reads	mgp1969	Household_Project	ion torrent	WGS	public	http://api.metagenomics.anl.gov/beta/metagenome/mgm4501147.3
David	Pride	terrestrial biome	2009-03-22 09:00:00 UTC-7	United States of America	2012-09-12T13:44:31Z	human-oral	human-associated habitat	ae74db7a1a6d676d343530313134382e33	32.8775	California	-117.235	saliva	DHH5Reads	mgp1969	Household_Project	ion torrent	WGS	public	http://api.metagenomics.anl.gov/beta/metagenome/mgm4501148.3
David	Pride	terrestrial biome	2009-03-22 09:00:00 UTC-7	United States of America	2012-09-12T13:44:31Z	human-oral	human-associated habitat	062d4f4fb16d676d343530313134392e33	32.8775	California	-117.235	saliva	DHH6Reads	mgp1969	Household_Project	ion torrent	WGS	public	http://api.metagenomics.anl.gov/beta/metagenome/mgm4501149.3
David	Pride	terrestrial biome	2009-03-22 09:00:00 UTC-7	United States of America	2012-09-12T13:44:31Z	human-oral	human-associated habitat	c2c7852e896d676d343530313135302e33	32.8775	California	-117.235	saliva	DHH7Reads	mgp1969	Household_Project	ion torrent	WGS	public	http://api.metagenomics.anl.gov/beta/metagenome/mgm4501150.3
David	Pride	terrestrial biome	2009-03-22 09:00:00 UTC-7	United States of America	2012-09-12T13:44:31Z	human-oral	human-associated habitat	c953e03e466d676d343530313135312e33	32.8775	California	-117.235	saliva	DHH8Reads	mgp1969	Household_Project	ion torrent	WGS	public	http://api.metagenomics.anl.gov/beta/metagenome/mgm4501151.3
David	Pride	terrestrial biome	2009-03-22 09:00:00 UTC-7	United States of America	2012-09-12T13:44:31Z	human-oral	human-associated habitat	9f34bcac006d676d343530313134332e33	32.8775	California	-117.235	saliva	DHH11Reads	mgp1969	Household_Project	ion torrent	WGS	public	http://api.metagenomics.anl.gov/beta/metagenome/mgm4501143.3

[truncated: 4 more sheets: Santiago-Rodriguez_et_al_2015, Unpublished, Wylie_et_al_2012, Young_et_al_2015]
