# Supplementary material for: The Human Virome Protein Cluster Database (HVPC): A Human Viral Metagenomic Database for Diversity and Function Annotation
Source: Front Microbiol. 2018 May 29;9:1110. doi: 10.3389/fmicb.2018.01110 (PMC5987705; doi:10.3389/fmicb.2018.01110)
Supplement: TABLE S2 — Basic statistics of downloaded metageomes before and after quality control. [file Table_2.xlsx]

## Sheet: test
Study	Seq	#reads	Min len	Max len	Mean len	#bases	Seq	#reads	Min len	Max len	Mean len	#bases
Our COPD samples	BAL1.fastq	35640	40	604	247.01	8803493	BAL1_qc.fastq	4411	50	566	269.04	1186738
	BAL3.fastq	81803	40	636	288.04	23562268	BAL3_qc.fastq	14671	50	594	310.03	4548415
	BAL2.fastq	109233	40	724	344.45	37625055	BAL2_qc.fastq	37965	50	634	369.49	14027648
Minot11_et_al_2011	SRR043421_3.fastq	30873	196	591	372.9	11512591	SRR043421_3_qc.fastq	29477	177	591	372.96	10993780
	SRR043430_3.fastq	107259	196	643	405.06	43446116	SRR043430_3_qc.fastq	101585	174	641	405.13	41234768
	SRR043431_3.fastq	107993	196	631	409.48	44221368	SRR043431_3_qc.fastq	103922	170	631	409.58	42588164
	SRR043433_3.fastq	23614	196	1049	372.91	8805959	SRR043433_3_qc.fastq	22192	177	636	374.62	8313584
	SRR043434_3.fastq	33489	196	605	369.66	12379423	SRR043434_3_qc.fastq	32597	175	605	369.76	12053095
Ly_et_al_2014	mgm4547379.3.fna	670264	50	182	90.08	60375726	mgm4547379.3_qc.fasta	212997	50	179	92.39	19678990
	mgm4547381.3.fna	452059	50	305	174.52	78891883	mgm4547381.3_qc.fasta	364231	50	301	179.5	65378876
	mgm4547382.3.fna	526835	50	182	97.53	51384710	mgm4547382.3_qc.fasta	278340	50	179	99.75	27765404
	mgm4547383.3.fna	508564	50	303	176.47	89744807	mgm4547383.3_qc.fasta	433201	50	299	179.82	77897489
	mgm4547384.3.fna	607071	50	289	174.19	105748317	mgm4547384.3_qc.fasta	487276	50	284	179.29	87363565
	mgm4547385.3.fna	464821	50	182	89.71	41698828	mgm4547385.3_qc.fasta	276171	50	179	90.91	25106824
	mgm4547386.3.fna	725887	50	295	161.86	117488561	mgm4547386.3_qc.fasta	455608	50	292	175.41	79918003
	mgm4547387.3.fna	705626	50	296	172.72	121876246	mgm4547387.3_qc.fasta	599057	50	293	177.37	106257331
	mgm4547388.3.fna	827550	50	317	184.11	152358356	mgm4547388.3_qc.fasta	448724	50	312	184.48	82780568
	mgm4547389.3.fna	271708	50	329	136.04	36963836	mgm4547389.3_qc.fasta	183850	50	326	143.14	26316753
	mgm4547390.3.fna	464196	50	307	124.84	57949204	mgm4547390.3_qc.fasta	319753	50	304	135.89	43452801
	mgm4547391.3.fna	480216	50	313	189.65	91074381	mgm4547391.3_qc.fasta	405410	50	310	192.51	78047363
	mgm4547392.3.fna	380660	50	321	138.16	52590238	mgm4547392.3_qc.fasta	269564	50	316	146.32	39443427
	mgm4547393.3.fna	518878	50	359	139.55	72408058	mgm4547393.3_qc.fasta	298694	50	356	151.03	45111301
	mgm4547394.3.fna	864231	50	362	174.12	150477584	mgm4547394.3_qc.fasta	833265	50	359	173.79	144816193
	mgm4547395.3.fna	376097	50	348	129.34	48642813	mgm4547395.3_qc.fasta	195314	50	330	138	26953722
	mgm4547396.3.fna	475119	50	358	147.09	69886238	mgm4547396.3_qc.fasta	312319	50	355	160.43	50105308
	mgm4547397.3.fna	593346	50	344	193.36	114728070	mgm4547397.3_qc.fasta	499430	50	341	194.73	97253664
	mgm4547398.3.fna	481823	50	299	192.08	92547662	mgm4547398.3_qc.fasta	378228	50	296	193.39	73145640
	mgm4547399.3.fna	452144	50	306	200.24	90538415	mgm4547399.3_qc.fasta	391522	50	303	200.15	78362371
	mgm4547400.3.fna	1055618	50	351	140.52	148340550	mgm4547400.3_qc.fasta	693647	50	348	159.02	110301771
	mgm4547401.3.fna	705208	50	308	170.92	120536647	mgm4547401.3_qc.fasta	621099	50	305	174.84	108592846
	mgm4547402.3.fna	795191	50	315	166.43	132345586	mgm4547402.3_qc.fasta	653747	50	310	171.01	111800076
	mgm4547403.3.fna	474305	50	182	89.91	42643339	mgm4547403.3_qc.fasta	178001	50	179	97.86	17419078
	mgm4547404.3.fna	573903	50	313	153.97	88366338	mgm4547404.3_qc.fasta	524387	50	308	154.29	80907746
	mgm4547405.3.fna	636684	50	285	148.44	94508297	mgm4547405.3_qc.fasta	479211	50	281	155.52	74525733
Wylie_et_al_2012	SRR057819_1.fastq	2625250	100	100	100	262525000	SRR057819_1_qc.fastq	23642	50	100	61.09	1444285
	SRR057819_2.fastq	2625250	100	100	100	262525000	SRR057819_2_qc.fastq	23642	50	100	61.4	1451696
							SRR057819_singletons_qc.fastq	1738	50	100	64.01	111257
	SRR057910_1.fastq	1983168	100	100	100	198316800	SRR057910_1_qc.fastq	32567	50	100	63.86	2079782
	SRR057910_2.fastq	1983168	100	100	100	198316800	SRR057910_2_qc.fastq	32567	50	100	64.24	2092240
							SRR057910_singletons_qc.fastq	2819	50	100	65.07	183440
	SRR058056_1.fastq	1418251	100	100	100	141825100	SRR058056_1_qc.fastq	14241	50	100	68.77	979355
	SRR058056_2.fastq	1418251	100	100	100	141825100	SRR058056_2_qc.fastq	14241	50	100	69.11	984239
							SRR058056_singletons_qc.fastq	660	50	100	69.95	46166
	SRR057776_1.fastq	2714824	100	100	100	271482400	SRR057776_1_qc.fastq	48630	50	100	63.57	3091300
	SRR057776_2.fastq	2714824	100	100	100	271482400	SRR057776_2_qc.fastq	48630	50	100	63.88	3106341
							SRR057776_singletons_qc.fastq	3697	50	100	65.86	243480
	SRR058041_1.fastq	1943395	100	100	100	194339500	SRR058041_1_qc.fastq	26912	50	100	65.94	1774710
	SRR058041_2.fastq	1943395	100	100	100	194339500	SRR058041_2_qc.fastq	26912	50	100	66.16	1780576
							SRR058041_singletons_qc.fastq	1227	50	100	68.37	83884
	SRR057807_1.fastq	2048694	100	100	100	204869400	SRR057807_1_qc.fastq	66609	50	100	76.99	5128130
	SRR057807_2.fastq	2048694	100	100	100	204869400	SRR057807_2_qc.fastq	66609	50	100	78.77	5246553
							SRR057807_singletons_qc.fastq	5195	50	100	74.79	388514
	SRR057790_1.fastq	2136338	100	100	100	213633800	SRR057790_1_qc.fastq	34218	50	100	64.83	2218404
	SRR057790_2.fastq	2136338	100	100	100	213633800	SRR057790_2_qc.fastq	34218	50	100	65.79	2251310
							SRR057790_singletons_qc.fastq	3515	50	100	65.76	231141
	SRR058058_1.fastq	1798896	100	100	100	179889600	SRR058058_1_qc.fastq	18426	50	100	60.48	1114357
	SRR058058_2.fastq	1798896	100	100	100	179889600	SRR058058_2_qc.fastq	18426	50	100	60.81	1120535
							SRR058058_singletons_qc.fastq	1294	50	100	62.62	81025
	SRR057775_1.fastq	2665744	100	100	100	266574400	SRR057775_1_qc.fastq	40650	50	100	63.68	2588557
	SRR057775_2.fastq	2665744	100	100	100	266574400	SRR057775_2_qc.fastq	40650	50	100	64.34	2615332
							SRR057775_singletons_qc.fastq	3362	50	100	65.26	219410
	SRR058020_1.fastq	1770445	100	100	100	177044500	SRR058020_1_qc.fastq	34603	50	100	69.22	2395065
	SRR058020_2.fastq	1770445	100	100	100	177044500	SRR058020_2_qc.fastq	34603	50	100	70.24	2430496
							SRR058020_singletons_qc.fastq	2089	50	100	68.91	143952
	SRR057785_1.fastq	3222662	100	100	100	322266200	SRR057785_1_qc.fastq	40594	50	100	64.31	2610446
	SRR057785_2.fastq	3222662	100	100	100	322266200	SRR057785_2_qc.fastq	40594	50	100	64.95	2636677
							SRR057785_singletons_qc.fastq	3505	50	100	63.21	221547
	SRR316217_1.fastq	2407599	100	100	100	240759900	SRR316217_1_qc.fastq	36781	50	100	60.98	2243000
	SRR316217_2.fastq	2407599	100	100	100	240759900	SRR316217_2_qc.fastq	36781	50	100	61.29	2254235
							SRR316217_singletons_qc.fastq	4070	50	100	63.59	258791
	SRR057987_1.fastq	1631384	100	100	100	163138400	SRR057987_1_qc.fastq	23100	50	100	73.45	1696643
	SRR057987_2.fastq	1631384	100	100	100	163138400	SRR057987_2_qc.fastq	23100	50	100	73.48	1697285
							SRR057987_singletons_qc.fastq	2078	50	100	72.66	150993
	SRR057925_1.fastq	2221871	100	100	100	222187100	SRR057925_1_qc.fastq	49733	50	100	70.91	3526383
	SRR057925_2.fastq	2221871	100	100	100	222187100	SRR057925_2_qc.fastq	49733	50	100	71.89	3575281
							SRR057925_singletons_qc.fastq	3858	50	100	68.76	265278
	SRR057805_1.fastq	1882830	100	100	100	188283000	SRR057805_1_qc.fastq	24148	50	100	64.06	1546918
	SRR057805_2.fastq	1882830	100	100	100	188283000	SRR057805_2_qc.fastq	24148	50	100	64.34	1553723
							SRR057805_singletons_qc.fastq	1707	50	100	63.83	108965
	SRR057932_1.fastq	5106514	100	100	100	510651400	SRR057932_1_qc.fastq	69697	50	100	69.01	4809536
	SRR057932_2.fastq	5106514	100	100	100	510651400	SRR057932_2_qc.fastq	69697	50	100	68.39	4766799
							SRR057932_singletons_qc.fastq	4233	50	100	69.85	295689
	SRR058005_1.fastq	1558510	100	100	100	155851000	SRR058005_1_qc.fastq	17009	50	100	67.03	1140040
	SRR058005_2.fastq	1558510	100	100	100	155851000	SRR058005_2_qc.fastq	17009	50	100	66.88	1137543
							SRR058005_singletons_qc.fastq	1976	50	100	67.75	133872
	SRR058044_1.fastq	2326347	100	100	100	232634700	SRR058044_1_qc.fastq	15106	50	100	64.41	972948
	SRR058044_2.fastq	2326347	100	100	100	232634700	SRR058044_2_qc.fastq	15106	50	100	64.61	976030
							SRR058044_singletons_qc.fastq	585	50	100	65.42	38272
	SRR057783_1.fastq	1923354	100	100	100	192335400	SRR057783_1_qc.fastq	20465	50	100	62.98	1288926
	SRR057783_2.fastq	1923354	100	100	100	192335400	SRR057783_2_qc.fastq	20465	50	100	63.66	1302819
							SRR057783_singletons_qc.fastq	2199	50	100	64.58	142018
	SRR057856_1.fastq	39230	100	100	100	3923000	SRR057856_1_qc.fastq	542	50	100	81.87	44376
	SRR057856_2.fastq	39230	100	100	100	3923000	SRR057856_2_qc.fastq	542	50	100	77.49	42002
							SRR057856_singletons_qc.fastq	77	50	100	75.47	5811
	SRR057986_1.fastq	914544	100	100	100	91454400	SRR057986_1_qc.fastq	9601	50	100	66.24	635950
	SRR057986_2.fastq	914544	100	100	100	91454400	SRR057986_2_qc.fastq	9601	50	100	65.73	631094
							SRR057986_singletons_qc.fastq	1234	50	100	65.9	81316
	SRR058036_1.fastq	2120307	100	100	100	212030700	SRR058036_1_qc.fastq	30145	50	100	67.16	2024633
	SRR058036_2.fastq	2120307	100	100	100	212030700	SRR058036_2_qc.fastq	30145	50	100	68.35	2060383
							SRR058036_singletons_qc.fastq	2609	50	100	67.93	177218
	SRR058017_1.fastq	1403356	100	100	100	140335600	SRR058017_1_qc.fastq	30226	50	100	76.09	2300045
	SRR058017_2.fastq	1403356	100	100	100	140335600	SRR058017_2_qc.fastq	30226	50	100	76.41	2309652
							SRR058017_singletons_qc.fastq	2372	50	100	74.39	176459
	SRR057839_1.fastq	840620	100	100	100	84062000	SRR057839_1_qc.fastq	13411	50	100	66.69	894316
	SRR057839_2.fastq	840620	100	100	100	84062000	SRR057839_2_qc.fastq	13411	50	100	66.91	897325
							SRR057839_singletons_qc.fastq	1561	50	100	66.5	103812
	SRR058052_1.fastq	1362785	100	100	100	136278500	SRR058052_1_qc.fastq	52083	50	100	77.12	4016869
	SRR058052_2.fastq	1362785	100	100	100	136278500	SRR058052_2_qc.fastq	52083	50	100	79.63	4147164
							SRR058052_singletons_qc.fastq	4257	50	100	76.08	323860
	SRR057777_1.fastq	2352250	100	100	100	235225000	SRR057777_1_qc.fastq	88623	50	100	73.94	6553210
	SRR057777_2.fastq	2352250	100	100	100	235225000	SRR057777_2_qc.fastq	88623	50	100	75.88	6724849
							SRR057777_singletons_qc.fastq	7038	50	100	74.11	521573
	SRR057994_1.fastq	2589578	100	100	100	258957800	SRR057994_1_qc.fastq	60548	50	100	78.64	4761450
	SRR057994_2.fastq	2589578	100	100	100	258957800	SRR057994_2_qc.fastq	60548	50	100	79.08	4788163
							SRR057994_singletons_qc.fastq	6039	50	100	76.29	460721
	SRR058062_1.fastq	2169386	100	100	100	216938600	SRR058062_1_qc.fastq	116752	50	100	82.12	9587966
	SRR058062_2.fastq	2169386	100	100	100	216938600	SRR058062_2_qc.fastq	116752	50	100	83.68	9769783
							SRR058062_singletons_qc.fastq	5561	50	100	78.58	437006
	SRR057810_1.fastq	2374998	100	100	100	237499800	SRR057810_1_qc.fastq	189815	50	100	83.08	15769934
	SRR057810_2.fastq	2374998	100	100	100	237499800	SRR057810_2_qc.fastq	189815	50	100	85.03	16139691
							SRR057810_singletons_qc.fastq	9099	50	100	79.44	722865
	SRR058004_1.fastq	2984287	100	100	100	298428700	SRR058004_1_qc.fastq	37520	50	100	69.29	2599785
	SRR058004_2.fastq	2984287	100	100	100	298428700	SRR058004_2_qc.fastq	37520	50	100	69.58	2610604
							SRR058004_singletons_qc.fastq	4698	50	100	68.19	320361
	SRR057796_1.fastq	2019161	100	100	100	201916100	SRR057796_1_qc.fastq	27846	50	100	66.75	1858653
	SRR057796_2.fastq	2019161	100	100	100	201916100	SRR057796_2_qc.fastq	27846	50	100	67.23	1872038
							SRR057796_singletons_qc.fastq	2048	50	100	66.53	136261
	SRR058019_1.fastq	1553738	100	100	100	155373800	SRR058019_1_qc.fastq	15485	50	100	68.87	1066407
	SRR058019_2.fastq	1553738	100	100	100	155373800	SRR058019_2_qc.fastq	15485	50	100	69.22	1071873
							SRR058019_singletons_qc.fastq	804	50	100	69.4	55798
	SRR058038_1.fastq	2119873	100	100	100	211987300	SRR058038_1_qc.fastq	25442	50	100	66.75	1698145
	SRR058038_2.fastq	2119873	100	100	100	211987300	SRR058038_2_qc.fastq	25442	50	100	67.81	1725319
							SRR058038_singletons_qc.fastq	2111	50	100	66.12	139573
	SRR057985_1.fastq	1587477	100	100	100	158747700	SRR057985_1_qc.fastq	25506	50	100	74.79	1907583
	SRR057985_2.fastq	1587477	100	100	100	158747700	SRR057985_2_qc.fastq	25506	50	100	74.88	1909788
							SRR057985_singletons_qc.fastq	2234	50	100	71.07	158781
	SRR057818_1.fastq	2505170	100	100	100	250517000	SRR057818_1_qc.fastq	38118	50	100	69.3	2641431
	SRR057818_2.fastq	2505170	100	100	100	250517000	SRR057818_2_qc.fastq	38118	50	100	70.78	2698073
							SRR057818_singletons_qc.fastq	3130	50	100	67.89	212484
	SRR057905_1.fastq	2577588	100	100	100	257758800	SRR057905_1_qc.fastq	70546	50	100	84.41	5954797
	SRR057905_2.fastq	2577588	100	100	100	257758800	SRR057905_2_qc.fastq	70546	50	100	84.77	5980214
							SRR057905_singletons_qc.fastq	2789	50	100	80.16	223566
	SRR057929_1.fastq	2305663	100	100	100	230566300	SRR057929_1_qc.fastq	35671	50	100	65.71	2343812
	SRR057929_2.fastq	2305663	100	100	100	230566300	SRR057929_2_qc.fastq	35671	50	100	66.27	2363891
							SRR057929_singletons_qc.fastq	2980	50	100	66.5	198181
	SRR057975_1.fastq	2729981	100	100	100	272998100	SRR057975_1_qc.fastq	40443	50	100	66.08	2672356
	SRR057975_2.fastq	2729981	100	100	100	272998100	SRR057975_2_qc.fastq	40443	50	100	66.42	2686286
							SRR057975_singletons_qc.fastq	5228	50	100	64.95	339534
	SRR057811_1.fastq	2214284	100	100	100	221428400	SRR057811_1_qc.fastq	31256	50	100	67.77	2118248
	SRR057811_2.fastq	2214284	100	100	100	221428400	SRR057811_2_qc.fastq	31256	50	100	68.2	2131800
							SRR057811_singletons_qc.fastq	2823	50	100	68.16	192416
	SRR316238_1.fastq	3276487	100	100	100	327648700	SRR316238_1_qc.fastq	162804	50	100	65.94	10735053
	SRR316238_2.fastq	3276487	100	100	100	327648700	SRR316238_2_qc.fastq	162804	50	100	66.59	10840852
							SRR316238_singletons_qc.fastq	15772	50	100	68.78	1084771
	SRR058043_1.fastq	2036971	100	100	100	203697100	SRR058043_1_qc.fastq	19779	50	100	63.73	1260491
	SRR058043_2.fastq	2036971	100	100	100	203697100	SRR058043_2_qc.fastq	19779	50	100	64.37	1273127
							SRR058043_singletons_qc.fastq	1658	50	100	64.41	106800
	SRR057926_1.fastq	2521910	100	100	100	252191000	SRR057926_1_qc.fastq	35147	50	100	63.15	2219381
	SRR057926_2.fastq	2521910	100	100	100	252191000	SRR057926_2_qc.fastq	35147	50	100	63.45	2230076
							SRR057926_singletons_qc.fastq	3455	50	100	65.86	227545
	SRR057919_1.fastq	1912267	100	100	100	191226700	SRR057919_1_qc.fastq	35056	50	100	65.94	2311486
	SRR057919_2.fastq	1912267	100	100	100	191226700	SRR057919_2_qc.fastq	35056	50	100	66.58	2334139
							SRR057919_singletons_qc.fastq	3292	50	100	67.21	221249
	SRR057928_1.fastq	2462516	100	100	100	246251600	SRR057928_1_qc.fastq	33419	50	100	62.89	2101794
	SRR057928_2.fastq	2462516	100	100	100	246251600	SRR057928_2_qc.fastq	33419	50	100	63.46	2120929
							SRR057928_singletons_qc.fastq	3070	50	100	63.39	194615
	SRR057845_1.fastq	487375	100	100	100	48737500	SRR057845_1_qc.fastq	8316	50	100	68.3	568008
	SRR057845_2.fastq	487375	100	100	100	48737500	SRR057845_2_qc.fastq	8316	50	100	68.04	565815
							SRR057845_singletons_qc.fastq	575	50	100	67.28	38684
	SRR057917_1.fastq	1760319	100	100	100	176031900	SRR057917_1_qc.fastq	34931	50	100	68.84	2404733
	SRR057917_2.fastq	1760319	100	100	100	176031900	SRR057917_2_qc.fastq	34931	50	100	69.82	2438746
							SRR057917_singletons_qc.fastq	2670	50	100	66.72	178147
	SRR057822_1.fastq	3847267	100	100	100	384726700	SRR057822_1_qc.fastq	229476	50	100	76.95	17657665
	SRR057822_2.fastq	3847267	100	100	100	384726700	SRR057822_2_qc.fastq	229476	50	100	79.59	18263959
							SRR057822_singletons_qc.fastq	16539	50	100	74.37	1230006
	SRR057781_1.fastq	2639894	100	100	100	263989400	SRR057781_1_qc.fastq	45415	50	100	67.35	3058758
	SRR057781_2.fastq	2639894	100	100	100	263989400	SRR057781_2_qc.fastq	45415	50	100	68.62	3116369
							SRR057781_singletons_qc.fastq	3865	50	100	68.67	265426
	SRR058042_1.fastq	2041931	100	100	100	204193100	SRR058042_1_qc.fastq	291756	50	100	84.9	24771460
	SRR058042_2.fastq	2041931	100	100	100	204193100	SRR058042_2_qc.fastq	291756	50	100	87.3	25470777
							SRR058042_singletons_qc.fastq	10001	50	100	80.58	805844
	SRR057989_1.fastq	2029798	100	100	100	202979800	SRR057989_1_qc.fastq	53167	50	100	76.31	4057056
	SRR057989_2.fastq	2029798	100	100	100	202979800	SRR057989_2_qc.fastq	53167	50	100	76.36	4059834
							SRR057989_singletons_qc.fastq	3859	50	100	72.99	281683
	SRR057972_1.fastq	2761156	100	100	100	276115600	SRR057972_1_qc.fastq	124522	50	100	80.59	10035208
	SRR057972_2.fastq	2761156	100	100	100	276115600	SRR057972_2_qc.fastq	124522	50	100	81	10086322
							SRR057972_singletons_qc.fastq	13619	50	100	77.52	1055762
	SRR057907_1.fastq	2021310	100	100	100	202131000	SRR057907_1_qc.fastq	26853	50	100	61.48	1650807
	SRR057907_2.fastq	2021310	100	100	100	202131000	SRR057907_2_qc.fastq	26853	50	100	61.74	1657901
							SRR057907_singletons_qc.fastq	2068	50	100	63.44	131202
	SRR058002_1.fastq	1605614	100	100	100	160561400	SRR058002_1_qc.fastq	124260	50	100	85.5	10623616
	SRR058002_2.fastq	1605614	100	100	100	160561400	SRR058002_2_qc.fastq	124260	50	100	86.33	10726989
							SRR058002_singletons_qc.fastq	10892	50	100	81.36	886196
	SRR058045_1.fastq	2737385	100	100	100	273738500	SRR058045_1_qc.fastq	33984	50	100	62.85	2135932
	SRR058045_2.fastq	2737385	100	100	100	273738500	SRR058045_2_qc.fastq	33984	50	100	63.44	2156076
							SRR058045_singletons_qc.fastq	2930	50	100	64.53	189059
	SRR057909_1.fastq	1868546	100	100	100	186854600	SRR057909_1_qc.fastq	28600	50	100	64.29	1838686
	SRR057909_2.fastq	1868546	100	100	100	186854600	SRR057909_2_qc.fastq	28600	50	100	64.71	1850627
							SRR057909_singletons_qc.fastq	2923	50	100	64.37	188160
	SRR057857_1.fastq	52293	100	100	100	5229300	SRR057857_1_qc.fastq	1287	50	100	88.36	113719
	SRR057857_2.fastq	52293	100	100	100	5229300	SRR057857_2_qc.fastq	1287	50	100	87.1	112095
							SRR057857_singletons_qc.fastq	188	50	100	78.24	14709
	SRR316218_1.fastq	2725295	100	100	100	272529500	SRR316218_1_qc.fastq	71577	50	100	55.7	3986744
	SRR316218_2.fastq	2725295	100	100	100	272529500	SRR316218_2_qc.fastq	71577	50	100	55.81	3994423
							SRR316218_singletons_qc.fastq	6035	50	100	57.75	348516
	SRR057908_1.fastq	2394148	100	100	100	239414800	SRR057908_1_qc.fastq	37553	50	100	61.94	2326099
	SRR057908_2.fastq	2394148	100	100	100	239414800	SRR057908_2_qc.fastq	37553	50	100	62.26	2337951
							SRR057908_singletons_qc.fastq	3548	50	100	62.43	221485
	SRR058039_1.fastq	2541811	100	100	100	254181100	SRR058039_1_qc.fastq	61268	50	100	76.01	4657249
	SRR058039_2.fastq	2541811	100	100	100	254181100	SRR058039_2_qc.fastq	61268	50	100	78.53	4811402
							SRR058039_singletons_qc.fastq	4049	50	100	72.73	294490
	SRR057983_1.fastq	1254963	100	100	100	125496300	SRR057983_1_qc.fastq	11511	50	100	69.67	801981
	SRR057983_2.fastq	1254963	100	100	100	125496300	SRR057983_2_qc.fastq	11511	50	100	69.55	800546
							SRR057983_singletons_qc.fastq	1368	50	100	66.88	91493
	SRR057806_1.fastq	2124771	100	100	100	212477100	SRR057806_1_qc.fastq	45154	50	100	72.68	3281713
	SRR057806_2.fastq	2124771	100	100	100	212477100	SRR057806_2_qc.fastq	45154	50	100	73.97	3339852
							SRR057806_singletons_qc.fastq	3692	50	100	70.69	261005
	SRR058040_1.fastq	2181918	100	100	100	218191800	SRR058040_1_qc.fastq	49149	50	100	72.27	3552184
	SRR058040_2.fastq	2181918	100	100	100	218191800	SRR058040_2_qc.fastq	49149	50	100	73.5	3612446
							SRR058040_singletons_qc.fastq	2524	50	100	68.95	174042
	SRR058031_1.fastq	2205553	100	100	100	220555300	SRR058031_1_qc.fastq	32549	50	100	71.94	2341639
	SRR058031_2.fastq	2205553	100	100	100	220555300	SRR058031_2_qc.fastq	32549	50	100	72.87	2371755
							SRR058031_singletons_qc.fastq	1628	50	100	71	115592
	SRR057974_1.fastq	2616560	100	100	100	261656000	SRR057974_1_qc.fastq	33467	50	100	66.5	2225558
	SRR057974_2.fastq	2616560	100	100	100	261656000	SRR057974_2_qc.fastq	33467	50	100	66.91	2239305
							SRR057974_singletons_qc.fastq	4022	50	100	65.57	263731
	SRR058051_1.fastq	1523725	100	100	100	152372500	SRR058051_1_qc.fastq	11983	50	100	64.65	774703
	SRR058051_2.fastq	1523725	100	100	100	152372500	SRR058051_2_qc.fastq	11983	50	100	64.77	776197
							SRR058051_singletons_qc.fastq	867	50	100	66.28	57466
	SRR057797_1.fastq	2327678	100	100	100	232767800	SRR057797_1_qc.fastq	662904	50	100	85.4	56610915
	SRR057797_2.fastq	2327678	100	100	100	232767800	SRR057797_2_qc.fastq	662904	50	100	87.19	57799959
							SRR057797_singletons_qc.fastq	25662	50	100	83.72	2148477
	SRR316231_1.fastq	2344644	100	100	100	234464400	SRR316231_1_qc.fastq	23027	50	100	63	1450708
	SRR316231_2.fastq	2344644	100	100	100	234464400	SRR316231_2_qc.fastq	23027	50	100	63.32	1458093
							SRR316231_singletons_qc.fastq	2444	50	100	65.65	160446
	SRR316299_1.fastq	10314645	100	100	100	1031464500	SRR316299_1_qc.fastq	25737	50	100	74.15	1908483
	SRR316299_2.fastq	10314645	100	100	100	1031464500	SRR316299_2_qc.fastq	25737	50	100	77.76	2001316
							SRR316299_singletons_qc.fastq	30910	50	100	64.59	1996366
	SRR057813_1.fastq	2425589	100	100	100	242558900	SRR057813_1_qc.fastq	330804	50	100	84.04	27800350
	SRR057813_2.fastq	2425589	100	100	100	242558900	SRR057813_2_qc.fastq	330804	50	100	86.1	28483779
							SRR057813_singletons_qc.fastq	16782	50	100	80.65	1353493
	SRR058050_1.fastq	1168052	100	100	100	116805200	SRR058050_1_qc.fastq	124360	50	100	86.94	10811589
	SRR058050_2.fastq	1168052	100	100	100	116805200	SRR058050_2_qc.fastq	124360	50	100	88.8	11042730
							SRR058050_singletons_qc.fastq	4419	50	100	82.63	365132
	SRR057920_1.fastq	2000677	100	100	100	200067700	SRR057920_1_qc.fastq	24884	50	100	63.46	1579130
	SRR057920_2.fastq	2000677	100	100	100	200067700	SRR057920_2_qc.fastq	24884	50	100	63.8	1587595
							SRR057920_singletons_qc.fastq	2234	50	100	65.72	146812
	SRR058021_1.fastq	1924319	100	100	100	192431900	SRR058021_1_qc.fastq	20896	50	100	61.44	1283814
	SRR058021_2.fastq	1924319	100	100	100	192431900	SRR058021_2_qc.fastq	20896	50	100	61.77	1290650
							SRR058021_singletons_qc.fastq	1181	50	100	62.61	73937
	SRR057846_1.fastq	23700	100	100	100	2370000	SRR057846_1_qc.fastq	535	50	100	86.37	46209
	SRR057846_2.fastq	23700	100	100	100	2370000	SRR057846_2_qc.fastq	535	50	100	84.68	45304
							SRR057846_singletons_qc.fastq	102	50	100	73.75	7523
	SRR058033_1.fastq	1682627	100	100	100	168262700	SRR058033_1_qc.fastq	113258	50	100	85.83	9720664
	SRR058033_2.fastq	1682627	100	100	100	168262700	SRR058033_2_qc.fastq	113258	50	100	86.97	9850248
							SRR058033_singletons_qc.fastq	4748	50	100	84.25	400041
	SRR057930_1.fastq	4147265	100	100	100	414726500	SRR057930_1_qc.fastq	189058	50	100	78.96	14927521
	SRR057930_2.fastq	4147265	100	100	100	414726500	SRR057930_2_qc.fastq	189058	50	100	77.44	14641315
							SRR057930_singletons_qc.fastq	9701	50	100	75.1	728497
	SRR057793_1.fastq	2781688	100	100	100	278168800	SRR057793_1_qc.fastq	52090	50	100	64.87	3379218
	SRR057793_2.fastq	2781688	100	100	100	278168800	SRR057793_2_qc.fastq	52090	50	100	65.26	3399494
							SRR057793_singletons_qc.fastq	3357	50	100	65.97	221454
	SRR057815_1.fastq	2263876	100	100	100	226387600	SRR057815_1_qc.fastq	28409	50	100	61.95	1759989
	SRR057815_2.fastq	2263876	100	100	100	226387600	SRR057815_2_qc.fastq	28409	50	100	62.21	1767317
							SRR057815_singletons_qc.fastq	1818	50	100	66.24	120431
	SRR057814_1.fastq	2203971	100	100	100	220397100	SRR057814_1_qc.fastq	24818	50	100	67.08	1664744
	SRR057814_2.fastq	2203971	100	100	100	220397100	SRR057814_2_qc.fastq	24818	50	100	67.68	1679786
							SRR057814_singletons_qc.fastq	1607	50	100	64.21	103188
	SRR057934_1.fastq	5970585	100	100	100	597058500	SRR057934_1_qc.fastq	70974	50	100	61.42	4358945
	SRR057934_2.fastq	5970585	100	100	100	597058500	SRR057934_2_qc.fastq	70974	50	100	61.52	4366662
							SRR057934_singletons_qc.fastq	5336	50	100	70.85	378035
	SRR057792_1.fastq	2368861	100	100	100	236886100	SRR057792_1_qc.fastq	41510	50	100	68.72	2852479
	SRR057792_2.fastq	2368861	100	100	100	236886100	SRR057792_2_qc.fastq	41510	50	100	69.57	2887846
							SRR057792_singletons_qc.fastq	3619	50	100	68.46	247759
	SRR058059_1.fastq	1870689	100	100	100	187068900	SRR058059_1_qc.fastq	18331	50	100	67.88	1244365
	SRR058059_2.fastq	1870689	100	100	100	187068900	SRR058059_2_qc.fastq	18331	50	100	68.26	1251193
							SRR058059_singletons_qc.fastq	910	50	100	68.61	62434
	SRR057789_1.fastq	2326335	100	100	100	232633500	SRR057789_1_qc.fastq	62340	50	100	71.46	4454735
	SRR057789_2.fastq	2326335	100	100	100	232633500	SRR057789_2_qc.fastq	62340	50	100	73.49	4581578
							SRR057789_singletons_qc.fastq	5253	50	100	71.01	373040
	SRR058022_1.fastq	1863040	100	100	100	186304000	SRR058022_1_qc.fastq	29067	50	100	65.26	1896888
	SRR058022_2.fastq	1863040	100	100	100	186304000	SRR058022_2_qc.fastq	29067	50	100	65.53	1904717
							SRR058022_singletons_qc.fastq	1443	50	100	66.57	96066
	SRR057973_1.fastq	2951475	100	100	100	295147500	SRR057973_1_qc.fastq	29450	50	100	63.29	1863885
	SRR057973_2.fastq	2951475	100	100	100	295147500	SRR057973_2_qc.fastq	29450	50	100	63.58	1872364
							SRR057973_singletons_qc.fastq	4132	50	100	64.03	264587
	SRR057923_1.fastq	2505117	100	100	100	250511700	SRR057923_1_qc.fastq	41379	50	100	63.4	2623437
	SRR057923_2.fastq	2505117	100	100	100	250511700	SRR057923_2_qc.fastq	41379	50	100	63.87	2642750
							SRR057923_singletons_qc.fastq	4476	50	100	63.9	286019
	SRR058032_1.fastq	1306254	100	100	100	130625400	SRR058032_1_qc.fastq	19320	50	100	70.18	1355892
	SRR058032_2.fastq	1306254	100	100	100	130625400	SRR058032_2_qc.fastq	19320	50	100	70.6	1364059
							SRR058032_singletons_qc.fastq	1046	50	100	71.81	75114
	SRR057788_1.fastq	3400027	100	100	100	340002700	SRR057788_1_qc.fastq	529840	50	100	81.76	43319532
	SRR057788_2.fastq	3400027	100	100	100	340002700	SRR057788_2_qc.fastq	529840	50	100	85.13	45107611
							SRR057788_singletons_qc.fastq	28103	50	100	80.1	2251182
	SRR057791_1.fastq	2012530	100	100	100	201253000	SRR057791_1_qc.fastq	84764	50	100	80.65	6836047
	SRR057791_2.fastq	2012530	100	100	100	201253000	SRR057791_2_qc.fastq	84764	50	100	82.37	6981993
							SRR057791_singletons_qc.fastq	6243	50	100	77.92	486464
	SRR057901_1.fastq	1901352	100	100	100	190135200	SRR057901_1_qc.fastq	26591	50	100	63.85	1697789
	SRR057901_2.fastq	1901352	100	100	100	190135200	SRR057901_2_qc.fastq	26591	50	100	64.21	1707526
							SRR057901_singletons_qc.fastq	2356	50	100	63.97	150716
	SRR058008_1.fastq	1138741	100	100	100	113874100	SRR058008_1_qc.fastq	14401	50	100	70.96	1021882
	SRR058008_2.fastq	1138741	100	100	100	113874100	SRR058008_2_qc.fastq	14401	50	100	71.07	1023513
							SRR058008_singletons_qc.fastq	1251	50	100	70.02	87595
	SRR057795_1.fastq	2166656	100	100	100	216665600	SRR057795_1_qc.fastq	50153	50	100	74.14	3718331
	SRR057795_2.fastq	2166656	100	100	100	216665600	SRR057795_2_qc.fastq	50153	50	100	74.99	3761169
							SRR057795_singletons_qc.fastq	3672	50	100	73.55	270066
	SRR057772_1.fastq	2116034	100	100	100	211603400	SRR057772_1_qc.fastq	20311	50	100	62.21	1263619
	SRR057772_2.fastq	2116034	100	100	100	211603400	SRR057772_2_qc.fastq	20311	50	100	62.77	1274935
							SRR057772_singletons_qc.fastq	1940	50	100	64.26	124666
	SRR058047_1.fastq	2567135	100	100	100	256713500	SRR058047_1_qc.fastq	42402	50	100	67.85	2877016
	SRR058047_2.fastq	2567135	100	100	100	256713500	SRR058047_2_qc.fastq	42402	50	100	69.26	2936788
							SRR058047_singletons_qc.fastq	3533	50	100	68.51	242033
	SRR057809_1.fastq	1831360	100	100	100	183136000	SRR057809_1_qc.fastq	45271	50	100	77.29	3499219
	SRR057809_2.fastq	1831360	100	100	100	183136000	SRR057809_2_qc.fastq	45271	50	100	78.67	3561689
							SRR057809_singletons_qc.fastq	4204	50	100	74.98	315200
	SRR058053_1.fastq	1797013	100	100	100	179701300	SRR058053_1_qc.fastq	31093	50	100	73.31	2279464
	SRR058053_2.fastq	1797013	100	100	100	179701300	SRR058053_2_qc.fastq	31093	50	100	74.19	2306739
							SRR058053_singletons_qc.fastq	1633	50	100	73.87	120637
	SRR057924_1.fastq	2303036	100	100	100	230303600	SRR057924_1_qc.fastq	103678	50	100	78	8087003
	SRR057924_2.fastq	2303036	100	100	100	230303600	SRR057924_2_qc.fastq	103678	50	100	79.85	8278676
							SRR057924_singletons_qc.fastq	6473	50	100	75.13	486305
	SRR057988_1.fastq	1705303	100	100	100	170530300	SRR057988_1_qc.fastq	53067	50	100	82.67	4386963
	SRR057988_2.fastq	1705303	100	100	100	170530300	SRR057988_2_qc.fastq	53067	50	100	82.71	4389290
							SRR057988_singletons_qc.fastq	4134	50	100	76.17	314867
	SRR057982_1.fastq	1950328	100	100	100	195032800	SRR057982_1_qc.fastq	65309	50	100	78.32	5114857
	SRR057982_2.fastq	1950328	100	100	100	195032800	SRR057982_2_qc.fastq	65309	50	100	79.3	5179287
							SRR057982_singletons_qc.fastq	6319	50	100	72.53	458300
	SRR057786_1.fastq	3225244	100	100	100	322524400	SRR057786_1_qc.fastq	32024	50	100	62.03	1986515
	SRR057786_2.fastq	3225244	100	100	100	322524400	SRR057786_2_qc.fastq	32024	50	100	62.72	2008623
							SRR057786_singletons_qc.fastq	3247	50	100	61.97	201205
	SRR057784_1.fastq	2942513	100	100	100	294251300	SRR057784_1_qc.fastq	155420	50	100	77.55	12052381
	SRR057784_2.fastq	2942513	100	100	100	294251300	SRR057784_2_qc.fastq	155420	50	100	80.43	12500376
							SRR057784_singletons_qc.fastq	11078	50	100	76.06	842646
	SRR057991_1.fastq	1489341	100	100	100	148934100	SRR057991_1_qc.fastq	14466	50	100	66.05	955419
	SRR057991_2.fastq	1489341	100	100	100	148934100	SRR057991_2_qc.fastq	14466	50	100	65.79	951657
							SRR057991_singletons_qc.fastq	1185	50	100	68.35	80999
	SRR057921_1.fastq	2422842	100	100	100	242284200	SRR057921_1_qc.fastq	108274	50	100	74.36	8051437
	SRR057921_2.fastq	2422842	100	100	100	242284200	SRR057921_2_qc.fastq	108274	50	100	75.62	8187534
							SRR057921_singletons_qc.fastq	8815	50	100	72.77	641474
	SRR058055_1.fastq	1802809	100	100	100	180280900	SRR058055_1_qc.fastq	37536	50	100	75.45	2832193
	SRR058055_2.fastq	1802809	100	100	100	180280900	SRR058055_2_qc.fastq	37536	50	100	76.98	2889368
							SRR058055_singletons_qc.fastq	2143	50	100	71.58	153394
	SRR057804_1.fastq	2247776	100	100	100	224777600	SRR057804_1_qc.fastq	304776	50	100	83.25	25372810
	SRR057804_2.fastq	2247776	100	100	100	224777600	SRR057804_2_qc.fastq	304776	50	100	85.14	25949042
							SRR057804_singletons_qc.fastq	13150	50	100	80.35	1056636
	SRR058063_1.fastq	2632592	100	100	100	263259200	SRR058063_1_qc.fastq	191882	50	100	78.02	14971205
	SRR058063_2.fastq	2632592	100	100	100	263259200	SRR058063_2_qc.fastq	191882	50	100	81.34	15607017
							SRR058063_singletons_qc.fastq	11598	50	100	76.19	883696
	SRR057927_1.fastq	2772859	100	100	100	277285900	SRR057927_1_qc.fastq	33658	50	100	64.1	2157396
	SRR057927_2.fastq	2772859	100	100	100	277285900	SRR057927_2_qc.fastq	33658	50	100	64.6	2174151
							SRR057927_singletons_qc.fastq	3297	50	100	64.27	211888
	SRR057995_1.fastq	1955244	100	100	100	195524400	SRR057995_1_qc.fastq	210427	50	100	84.96	17876832
	SRR057995_2.fastq	1955244	100	100	100	195524400	SRR057995_2_qc.fastq	210427	50	100	84.97	17880177
							SRR057995_singletons_qc.fastq	9328	50	100	78.11	728580
	SRR057798_1.fastq	2219427	100	100	100	221942700	SRR057798_1_qc.fastq	39402	50	100	71.03	2798844
	SRR057798_2.fastq	2219427	100	100	100	221942700	SRR057798_2_qc.fastq	39402	50	100	71.97	2835681
							SRR057798_singletons_qc.fastq	2668	50	100	69.08	184302
	SRR058009_1.fastq	1447576	100	100	100	144757600	SRR058009_1_qc.fastq	25982	50	100	70.14	1822476
	SRR058009_2.fastq	1447576	100	100	100	144757600	SRR058009_2_qc.fastq	25982	50	100	70.44	1830201
							SRR058009_singletons_qc.fastq	2336	50	100	68.48	159974
	SRR057812_1.fastq	2565161	100	100	100	256516100	SRR057812_1_qc.fastq	29960	50	100	65.6	1965430
	SRR057812_2.fastq	2565161	100	100	100	256516100	SRR057812_2_qc.fastq	29960	50	100	66.2	1983441
							SRR057812_singletons_qc.fastq	2708	50	100	66.61	180385
	SRR058003_1.fastq	2053869	100	100	100	205386900	SRR058003_1_qc.fastq	25505	50	100	65.74	1676686
	SRR058003_2.fastq	2053869	100	100	100	205386900	SRR058003_2_qc.fastq	25505	50	100	66	1683437
							SRR058003_singletons_qc.fastq	3026	50	100	65.93	199516
	SRR057848_1.fastq	101403	100	100	100	10140300	SRR057848_1_qc.fastq	1131	50	100	75	84822
	SRR057848_2.fastq	101403	100	100	100	10140300	SRR057848_2_qc.fastq	1131	50	100	72.71	82238
							SRR057848_singletons_qc.fastq	155	50	100	75.32	11675
	SRR057914_1.fastq	2812473	100	100	100	281247300	SRR057914_1_qc.fastq	705548	50	100	85.53	60344664
	SRR057914_2.fastq	2812473	100	100	100	281247300	SRR057914_2_qc.fastq	705548	50	100	87.47	61716514
							SRR057914_singletons_qc.fastq	19642	50	100	84.16	1653055
	SRR057799_1.fastq	2461029	100	100	100	246102900	SRR057799_1_qc.fastq	240050	50	100	83.14	19957692
	SRR057799_2.fastq	2461029	100	100	100	246102900	SRR057799_2_qc.fastq	240050	50	100	85.1	20428953
							SRR057799_singletons_qc.fastq	13774	50	100	80.03	1102350
	SRR057984_1.fastq	1579360	100	100	100	157936000	SRR057984_1_qc.fastq	15546	50	100	66.09	1027397
	SRR057984_2.fastq	1579360	100	100	100	157936000	SRR057984_2_qc.fastq	15546	50	100	66	1026025
							SRR057984_singletons_qc.fastq	1383	50	100	66.14	91466
	SRR057980_1.fastq	2468071	100	100	100	246807100	SRR057980_1_qc.fastq	25712	50	100	63.33	1628367
	SRR057980_2.fastq	2468071	100	100	100	246807100	SRR057980_2_qc.fastq	25712	50	100	63.65	1636556
							SRR057980_singletons_qc.fastq	3659	50	100	63.81	233491
Young_et_al_2015	SRR5224154_1.fastq	434759	251	251	251	109124509	SRR5224154_1_qc.fastq	339983	50	251	227.14	77224379
	SRR5224154_2.fastq	434759	251	251	251	109124509	SRR5224154_2_qc.fastq	339983	50	251	226.84	77120816
							SRR5224154_singletons_qc.fastq	2679	50	251	240.71	644851
	SRR5224166_1.fastq	567135	251	251	251	142350885	SRR5224166_1_qc.fastq	481366	50	251	207.03	99656987
	SRR5224166_2.fastq	567135	251	251	251	142350885	SRR5224166_2_qc.fastq	481366	50	251	206.69	99493055
							SRR5224166_singletons_qc.fastq	4180	50	251	236.55	988795
	SRR5224164_1.fastq	1740382	251	251	251	436835882	SRR5224164_1_qc.fastq	1320427	50	251	200.15	264283771
	SRR5224164_2.fastq	1740382	251	251	251	436835882	SRR5224164_2_qc.fastq	1320427	50	251	199.91	263972137
							SRR5224164_singletons_qc.fastq	7841	50	251	231.25	1813225
	SRR5224158_1.fastq	35509	251	251	251	8912759	SRR5224158_1_qc.fastq	21443	50	251	176	3774028
	SRR5224158_2.fastq	35509	251	251	251	8912759	SRR5224158_2_qc.fastq	21443	50	251	175.9	3771777
							SRR5224158_singletons_qc.fastq	1130	61	251	243.05	274647
	SRR5224146_1.fastq	681788	251	251	251	171128788	SRR5224146_1_qc.fastq	47954	50	251	186.15	8926476
	SRR5224146_2.fastq	681788	251	251	251	171128788	SRR5224146_2_qc.fastq	47954	50	251	185.96	8917699
							SRR5224146_singletons_qc.fastq	1048	50	251	240.06	251579
	SRR5224150_1.fastq	584878	251	251	251	146804378	SRR5224150_1_qc.fastq	358236	50	251	219.08	78481477
	SRR5224150_2.fastq	584878	251	251	251	146804378	SRR5224150_2_qc.fastq	358236	50	251	218.71	78350252
							SRR5224150_singletons_qc.fastq	3683	50	251	240.89	887180
	SRR5224156_1.fastq	322268	251	251	251	80889268	SRR5224156_1_qc.fastq	273720	50	251	221.99	60763813
	SRR5224156_2.fastq	322268	251	251	251	80889268	SRR5224156_2_qc.fastq	273720	50	251	221.89	60736832
							SRR5224156_singletons_qc.fastq	1201	50	251	238.27	286158
	SRR5224160_1.fastq	85946	251	251	251	21572446	SRR5224160_1_qc.fastq	45647	50	251	156.05	7123265
	SRR5224160_2.fastq	85946	251	251	251	21572446	SRR5224160_2_qc.fastq	45647	50	251	156	7120731
							SRR5224160_singletons_qc.fastq	1244	50	251	236.42	294111
	SRR5224152_1.fastq	618313	251	251	251	155196563	SRR5224152_1_qc.fastq	325384	50	251	185.98	60514595
	SRR5224152_2.fastq	618313	251	251	251	155196563	SRR5224152_2_qc.fastq	325384	50	251	185.8	60455592
							SRR5224152_singletons_qc.fastq	2139	50	251	226.44	484362
	SRR5224162_1.fastq	324932	251	251	251	81557932	SRR5224162_1_qc.fastq	262940	50	251	196.24	51598195
	SRR5224162_2.fastq	324932	251	251	251	81557932	SRR5224162_2_qc.fastq	262940	50	251	196.05	51548420
							SRR5224162_singletons_qc.fastq	1955	50	251	229.81	449277
Reyes10_et_al_2010	SRR073432_3.fastq	286146	25	357	235.08	67266316	SRR073432_3_qc.fastq	257948	50	357	236.44	60988764
	SRR073433_3.fastq	13275	26	334	236.74	3142709	SRR073433_3_qc.fastq	12901	50	334	236.7	3053610
	SRR073434_3.fastq	11103	29	318	240.68	2672216	SRR073434_3_qc.fastq	10810	50	318	240.19	2596450
	SRR073435_3.fastq	245471	22	346	235.2	57733909	SRR073435_3_qc.fastq	213907	50	346	235.53	50381320
	SRR073436_3.fastq	359698	21	357	237.08	85277623	SRR073436_3_qc.fastq	311543	50	357	236.73	73751852
	SRR073437_3.fastq	11581	27	335	237.26	2747676	SRR073437_3_qc.fastq	11345	50	335	238.08	2701024
	SRR073438_3.fastq	208551	15	348	234.83	48973423	SRR073438_3_qc.fastq	193314	50	348	235.9	45602555
	SRR073439_3.fastq	78390	23	329	231.34	18135097	SRR073439_3_qc.fastq	73375	50	329	232.07	17028381
Dzunkova_et_al_2015	ERR654539_1.fastq	60030	50	933	283.49	17017955	ERR654539_1_qc.fastq	50522	50	796	278.4	14065576
	ERR654540_1.fastq	21418	50	935	318.98	6831902	ERR654540_1_qc.fastq	19433	50	800	323.11	6279059
Unpublished	SRR546821_1.fastq	1715261	76	76	76	130359836	SRR546821_1_qc.fastq	1708655	76	76	76	129857780
Robles-Sikisaka_et_al_2013	mgm4501143.3.fna	440977	50	192	117.17	51667900	mgm4501143.3_qc.fasta	204212	50	192	119.76	24456635
	mgm4501144.3.fna	258822	50	182	76.65	19839349	mgm4501144.3_qc.fasta	90426	50	182	79.42	7182059
	mgm4501145.3.fna	346558	50	192	95.85	33216239	mgm4501145.3_qc.fasta	194424	50	192	99.71	19385957
	mgm4501146.3.fna	473775	50	192	98.65	46736893	mgm4501146.3_qc.fasta	232074	50	192	105.42	24464742
	mgm4501147.3.fna	583615	50	192	115.12	67186085	mgm4501147.3_qc.fasta	320608	50	192	117.7	37735920
	mgm4501148.3.fna	572571	50	192	112.47	64396761	mgm4501148.3_qc.fasta	246008	50	192	115.4	28389516
	mgm4501149.3.fna	435228	50	192	112.81	49096388	mgm4501149.3_qc.fasta	186844	50	192	115.73	21622993
	mgm4501150.3.fna	128731	50	94	71.05	9146315	mgm4501150.3_qc.fasta	81100	50	94	73.45	5956633
	mgm4501151.3.fna	188093	50	192	96.92	18230336	mgm4501151.3_qc.fasta	84508	50	192	104.06	8793511
	mgm4501152.3.fna	520785	50	192	109.05	56791205	mgm4501152.3_qc.fasta	257136	50	192	112.51	28931022
	mgm4501153.3.fna	650493	50	166	97.09	63154893	mgm4501153.3_qc.fasta	430262	50	163	98.91	42557590
	mgm4501154.3.fna	848241	50	177	97.71	82884825	mgm4501154.3_qc.fasta	472465	50	174	100.05	47269672
	mgm4501155.3.fna	413696	50	181	99.84	41304935	mgm4501155.3_qc.fasta	284582	50	178	100.88	28708881
	mgm4501156.3.fna	418635	50	175	83.77	35069166	mgm4501156.3_qc.fasta	159063	50	172	93.53	14877051
	mgm4501157.3.fna	972846	50	182	93.17	90641917	mgm4501157.3_qc.fasta	538942	50	179	92.79	50009203
	mgm4501158.3.fna	832112	50	182	92.48	76955358	mgm4501158.3_qc.fasta	397338	50	179	92.95	36931258
	mgm4501159.3.fna	495655	50	164	90.62	44915954	mgm4501159.3_qc.fasta	321503	50	161	91.6	29448098
	mgm4501160.3.fna	376492	50	182	95.81	36073352	mgm4501160.3_qc.fasta	117360	50	179	96.55	11331489
	mgm4501161.3.fna	430393	50	192	109.43	47098575	mgm4501161.3_qc.fasta	201277	50	192	113.31	22806932
	mgm4501162.3.fna	771865	50	192	80.67	62268931	mgm4501162.3_qc.fasta	269653	50	192	86.6	23353132
Hanningan_et_al_2015	SRR1647492_1.fastq	1212091	2	151	134.84	163443917	SRR1647492_1_qc.fastq	1005659	50	151	134.75	135507819
	SRR1647492_2.fastq	1200932	4	151	140.91	169225655	SRR1647492_2_qc.fastq	1005659	50	151	142.43	143234107
							SRR1647492_singletons_qc.fastq	33727	50	151	127.71	4307302
	SRR1647493_1.fastq	1775664	2	151	143.06	254029643	SRR1647493_1_qc.fastq	1633881	50	151	144.03	235333865
	SRR1647493_2.fastq	1759761	4	151	140.3	246890999	SRR1647493_2_qc.fastq	1633881	50	151	142.19	232321374
							SRR1647493_singletons_qc.fastq	51058	50	151	136.18	6953145
	SRR1647491_1.fastq	796375	2	151	127.74	101727488	SRR1647491_1_qc.fastq	726527	50	151	128.96	93696085
	SRR1647491_2.fastq	789576	4	151	138.67	109488659	SRR1647491_2_qc.fastq	726527	50	151	140.7	102222188
							SRR1647491_singletons_qc.fastq	25503	50	151	123.32	3144903
	SRR1647489_1.fastq	1415466	1	151	141.87	200806793	SRR1647489_1_qc.fastq	1331118	50	151	143.13	190520883
	SRR1647489_2.fastq	1401909	4	151	138.98	194833097	SRR1647489_2_qc.fastq	1331118	50	151	141.15	187891728
							SRR1647489_singletons_qc.fastq	44073	50	151	135.44	5969256
	SRR1647499_1.fastq	3015935	1	151	124.55	375628410	SRR1647499_1_qc.fastq	2189475	50	151	121.58	266202870
	SRR1647499_2.fastq	2990146	4	151	136.88	409278100	SRR1647499_2_qc.fastq	2189475	50	151	137.22	300446621
							SRR1647499_singletons_qc.fastq	76748	50	151	115.99	8901721
	SRR1647498_1.fastq	1672984	4	151	141.88	237357680	SRR1647498_1_qc.fastq	1496511	50	151	142.67	213506962
	SRR1647498_2.fastq	1658893	4	151	138.24	229324896	SRR1647498_2_qc.fastq	1496511	50	151	139.79	209199694
							SRR1647498_singletons_qc.fastq	44625	50	151	134.58	6005790
	SRR1647490_1.fastq	680407	2	151	140.82	95817095	SRR1647490_1_qc.fastq	643953	50	151	142.18	91558244
	SRR1647490_2.fastq	673933	4	151	137.92	92945587	SRR1647490_2_qc.fastq	643953	50	151	140.11	90226195
							SRR1647490_singletons_qc.fastq	21577	50	151	134.57	2903616
	SRR1647581_1.fastq	527671	1	151	104.64	55216190	SRR1647581_1_qc.fastq	416100	50	151	112.38	46763230
	SRR1647581_2.fastq	527691	6	151	104.15	54957017	SRR1647581_2_qc.fastq	416100	50	151	111.74	46496287
							SRR1647581_singletons_qc.fastq	6113	50	151	81.22	496492
	SRR1647497_1.fastq	65085	3	150	143.1	9313883	SRR1647497_1_qc.fastq	62961	50	150	143.95	9062951
	SRR1647497_2.fastq	624495	4	151	137.85	86088744	SRR1647497_2_qc.fastq	62961	50	150	140.49	8845255
							SRR1647497_singletons_qc.fastq	533461	50	151	139.61	74477909
	SRR1647582_1.fastq	221781	6	151	97.6	21645531	SRR1647582_1_qc.fastq	174816	50	151	107.07	18717167
	SRR1647582_2.fastq	221882	6	151	97.25	21577343	SRR1647582_2_qc.fastq	174816	50	151	106.4	18600819
							SRR1647582_singletons_qc.fastq	4866	50	151	84.72	412269
	SRR1647487_1.fastq	493723	2	150	131.87	65108771	SRR1647487_1_qc.fastq	462075	50	150	132.83	61375301
	SRR1647487_2.fastq	661462	4	151	139.59	92335071	SRR1647487_2_qc.fastq	462075	50	150	142.94	66050570
							SRR1647487_singletons_qc.fastq	174409	50	151	137.07	23905807
	SRR1647485_1.fastq	724169	1	151	142.06	102877437	SRR1647485_1_qc.fastq	644715	50	151	143.1	92256263
	SRR1647485_2.fastq	717856	4	151	139.32	100008770	SRR1647485_2_qc.fastq	644715	50	151	141.17	91014227
							SRR1647485_singletons_qc.fastq	20775	50	151	135.11	2806909
	SRR1647486_1.fastq	489532	1	151	141.98	69503176	SRR1647486_1_qc.fastq	438953	50	151	143.07	62799873
	SRR1647486_2.fastq	484930	4	151	139.3	67551489	SRR1647486_2_qc.fastq	438953	50	151	141.15	61959576
							SRR1647486_singletons_qc.fastq	14139	50	151	134.42	1900538
	SRR1647495_1.fastq	1139958	2	151	132.65	151217276	SRR1647495_1_qc.fastq	1066692	50	151	133.51	142419317
	SRR1647495_2.fastq	1129051	4	151	139.99	158056622	SRR1647495_2_qc.fastq	1066692	50	151	142.15	151631532
							SRR1647495_singletons_qc.fastq	38135	50	151	127.97	4880155
	SRR1647494_1.fastq	890650	3	151	142.38	126807821	SRR1647494_1_qc.fastq	782540	50	151	143.2	112056611
	SRR1647494_2.fastq	882701	4	151	139.61	123234576	SRR1647494_2_qc.fastq	782540	50	151	141.32	110585643
							SRR1647494_singletons_qc.fastq	24804	50	151	134.45	3335000
	SRR1647488_1.fastq	553484	2	151	125.17	69280026	SRR1647488_1_qc.fastq	525035	50	151	126.77	66559009
	SRR1647488_2.fastq	548820	4	151	137.4	75409998	SRR1647488_2_qc.fastq	525035	50	151	139.83	73415460
							SRR1647488_singletons_qc.fastq	19052	50	151	121.79	2320363
Santiago-Rodriguez_et_al_2015	mgm4568627.3.fna	650536	50	346	200.68	130548564	mgm4568627.3_qc.fasta	487878	50	343	204.5	99772448
	mgm4568628.3.fna	1003850	50	328	206.11	206902380	mgm4568628.3_qc.fasta	770421	50	323	208.79	160852824
	mgm4568629.3.fna	1116705	50	328	198.24	221373049	mgm4568629.3_qc.fasta	833764	50	323	199.42	166273288
	mgm4568630.3.fna	729718	50	312	200.19	146085889	mgm4568630.3_qc.fasta	535727	50	307	202.05	108244305
	mgm4568631.3.fna	631819	50	335	198.01	125104888	mgm4568631.3_qc.fasta	393217	50	332	206	81003271
	mgm4568632.3.fna	857887	50	327	207.44	177961149	mgm4568632.3_qc.fasta	609152	50	323	211.82	129031936
	mgm4568633.3.fna	534412	50	348	212.86	113753802	mgm4568633.3_qc.fasta	465652	50	345	215.22	100216709
	mgm4568634.3.fna	858681	50	352	212.2	182210246	mgm4568634.3_qc.fasta	703507	50	348	214.77	151090015
	mgm4568635.3.fna	765829	50	337	204.94	156952354	mgm4568635.3_qc.fasta	489299	50	334	207.63	101595584
	mgm4568636.3.fna	658048	50	327	192.01	126354066	mgm4568636.3_qc.fasta	479085	50	321	195	93419974
Minot_et_al_2013	SRR829033_1.fastq	30093874	100	100	100	3009387400	SRR829033_1_qc.fastq	4514513	50	100	94.62	427149954
Reyes15_et_al_2015	ERR975026_3.fastq	107481	60	776	369.77	39742791	ERR975026_3_qc.fastq	101845	50	775	375.44	38236918
	ERR975029_3.fastq	114805	60	1141	364.59	41856338	ERR975029_3_qc.fastq	105925	50	667	372.06	39410753
	ERR975047_3.fastq	119182	60	815	411.69	49065972	ERR975047_3_qc.fastq	95596	52	758	417.15	39878105
	ERR975051_2.fastq	94923	60	578	293.42	27851905	ERR975051_2_qc.fastq	91198	52	577	296.98	27084076
	ERR975054_3.fastq	111452	60	645	409.45	45634416	ERR975054_3_qc.fastq	104795	54	645	413.35	43316514
	ERR975091_3.fastq	110505	60	710	392.08	43327143	ERR975091_3_qc.fastq	99635	51	707	396.55	39510211
Abeles_et_al_2014	mgm4525512.3.fna	418229	50	326	176.35	73756590	mgm4525512.3_qc.fasta	360899	50	321	175.45	63319015
	mgm4525534.3.fna	601702	50	312	179.24	107850937	mgm4525534.3_qc.fasta	565135	50	309	179.77	101595462
	mgm4525556.3.fna	435415	50	300	170.26	74133798	mgm4525556.3_qc.fasta	391658	50	296	169.72	66473020
	mgm4525578.3.fna	543306	50	300	178.17	96798171	mgm4525578.3_qc.fasta	473568	50	297	178.32	84448641
	mgm4525600.3.fna	367745	50	318	175.23	64439305	mgm4525600.3_qc.fasta	344308	50	314	174.35	60028418
	mgm4525622.3.fna	427284	50	307	171.66	73347981	mgm4525622.3_qc.fasta	388052	50	302	171.69	66622975
	mgm4525644.3.fna	496836	50	310	172.8	85852810	mgm4525644.3_qc.fasta	445660	50	306	172.32	76796731
	mgm4525668.3.fna	578374	50	326	181.61	105038891	mgm4525668.3_qc.fasta	513309	50	322	181.99	93419256
Kim_et_al_2011	SRR089800_2.fastq	113054	40	959	431.05	48732029	SRR089800_2_qc.fastq	100778	50	631	439.32	44273431
	SRR089802_2.fastq	109569	40	1195	435.21	47685026	SRR089802_2_qc.fastq	98299	50	637	442.67	43513761
	SRR089803_2.fastq	68391	40	675	437.07	29891910	SRR089803_2_qc.fastq	59221	50	659	444.31	26312299
	SRR089804_2.fastq	115121	40	939	433.08	49856281	SRR089804_2_qc.fastq	100253	50	640	440.77	44188569
	SRR089805_2.fastq	98511	40	1115	417.05	41084364	SRR089805_2_qc.fastq	79006	50	649	429.69	33947748
								86545986				12135410971

## Sheet: Sheet1
Seq	#reads	Min len	Max len	Mean len	#bases
SRR043421_3_qc.fastq	29477	177	591	372.96	10993780
SRR043430_3_qc.fastq	101585	174	641	405.13	41234768
SRR043431_3_qc.fastq	103922	170	631	409.58	42588164
SRR043433_3_qc.fastq	22192	177	636	374.62	8313584
SRR043434_3_qc.fastq	32597	175	605	369.76	12053095
mgm4547379.3_qc.fasta	212997	50	179	92.39	19678990
mgm4547381.3_qc.fasta	364231	50	301	179.5	65378876
mgm4547382.3_qc.fasta	278340	50	179	99.75	27765404
mgm4547383.3_qc.fasta	433201	50	299	179.82	77897489
mgm4547384.3_qc.fasta	487276	50	284	179.29	87363565
mgm4547385.3_qc.fasta	276171	50	179	90.91	25106824
mgm4547386.3_qc.fasta	455608	50	292	175.41	79918003
mgm4547387.3_qc.fasta	599057	50	293	177.37	106257331
mgm4547388.3_qc.fasta	448724	50	312	184.48	82780568
mgm4547389.3_qc.fasta	183850	50	326	143.14	26316753
mgm4547390.3_qc.fasta	319753	50	304	135.89	43452801
mgm4547391.3_qc.fasta	405410	50	310	192.51	78047363
mgm4547392.3_qc.fasta	269564	50	316	146.32	39443427
mgm4547393.3_qc.fasta	298694	50	356	151.03	45111301
mgm4547394.3_qc.fasta	833265	50	359	173.79	144816193
mgm4547395.3_qc.fasta	195314	50	330	138	26953722
mgm4547396.3_qc.fasta	312319	50	355	160.43	50105308
mgm4547397.3_qc.fasta	499430	50	341	194.73	97253664
mgm4547398.3_qc.fasta	378228	50	296	193.39	73145640
mgm4547399.3_qc.fasta	391522	50	303	200.15	78362371
mgm4547400.3_qc.fasta	693647	50	348	159.02	110301771
mgm4547401.3_qc.fasta	621099	50	305	174.84	108592846
mgm4547402.3_qc.fasta	653747	50	310	171.01	111800076
mgm4547403.3_qc.fasta	178001	50	179	97.86	17419078
mgm4547404.3_qc.fasta	524387	50	308	154.29	80907746
mgm4547405.3_qc.fasta	479211	50	281	155.52	74525733
SRR057819_1_qc.fastq	23642	50	100	61.09	1444285
SRR057819_2_qc.fastq	23642	50	100	61.4	1451696
SRR057819_singletons_qc.fastq	1738	50	100	64.01	111257
SRR057910_1_qc.fastq	32567	50	100	63.86	2079782
SRR057910_2_qc.fastq	32567	50	100	64.24	2092240
SRR057910_singletons_qc.fastq	2819	50	100	65.07	183440
SRR058056_1_qc.fastq	14241	50	100	68.77	979355
SRR058056_2_qc.fastq	14241	50	100	69.11	984239
SRR058056_singletons_qc.fastq	660	50	100	69.95	46166
SRR057776_1_qc.fastq	48630	50	100	63.57	3091300
SRR057776_2_qc.fastq	48630	50	100	63.88	3106341
SRR057776_singletons_qc.fastq	3697	50	100	65.86	243480
SRR058041_1_qc.fastq	26912	50	100	65.94	1774710
SRR058041_2_qc.fastq	26912	50	100	66.16	1780576
SRR058041_singletons_qc.fastq	1227	50	100	68.37	83884
SRR057807_1_qc.fastq	66609	50	100	76.99	5128130
SRR057807_2_qc.fastq	66609	50	100	78.77	5246553
SRR057807_singletons_qc.fastq	5195	50	100	74.79	388514
SRR057790_1_qc.fastq	34218	50	100	64.83	2218404
SRR057790_2_qc.fastq	34218	50	100	65.79	2251310
SRR057790_singletons_qc.fastq	3515	50	100	65.76	231141
SRR058058_1_qc.fastq	18426	50	100	60.48	1114357
SRR058058_2_qc.fastq	18426	50	100	60.81	1120535
SRR058058_singletons_qc.fastq	1294	50	100	62.62	81025
SRR057775_1_qc.fastq	40650	50	100	63.68	2588557
SRR057775_2_qc.fastq	40650	50	100	64.34	2615332
SRR057775_singletons_qc.fastq	3362	50	100	65.26	219410
SRR058020_1_qc.fastq	34603	50	100	69.22	2395065
SRR058020_2_qc.fastq	34603	50	100	70.24	2430496
SRR058020_singletons_qc.fastq	2089	50	100	68.91	143952
SRR057785_1_qc.fastq	40594	50	100	64.31	2610446
SRR057785_2_qc.fastq	40594	50	100	64.95	2636677
SRR057785_singletons_qc.fastq	3505	50	100	63.21	221547
SRR316217_1_qc.fastq	36781	50	100	60.98	2243000
SRR316217_2_qc.fastq	36781	50	100	61.29	2254235
SRR316217_singletons_qc.fastq	4070	50	100	63.59	258791
SRR057987_1_qc.fastq	23100	50	100	73.45	1696643
SRR057987_2_qc.fastq	23100	50	100	73.48	1697285
SRR057987_singletons_qc.fastq	2078	50	100	72.66	150993
SRR057925_1_qc.fastq	49733	50	100	70.91	3526383
SRR057925_2_qc.fastq	49733	50	100	71.89	3575281
SRR057925_singletons_qc.fastq	3858	50	100	68.76	265278
SRR057805_1_qc.fastq	24148	50	100	64.06	1546918
SRR057805_2_qc.fastq	24148	50	100	64.34	1553723
SRR057805_singletons_qc.fastq	1707	50	100	63.83	108965
SRR057932_1_qc.fastq	69697	50	100	69.01	4809536
SRR057932_2_qc.fastq	69697	50	100	68.39	4766799
SRR057932_singletons_qc.fastq	4233	50	100	69.85	295689
SRR058005_1_qc.fastq	17009	50	100	67.03	1140040
SRR058005_2_qc.fastq	17009	50	100	66.88	1137543
SRR058005_singletons_qc.fastq	1976	50	100	67.75	133872
SRR058044_1_qc.fastq	15106	50	100	64.41	972948
SRR058044_2_qc.fastq	15106	50	100	64.61	976030
SRR058044_singletons_qc.fastq	585	50	100	65.42	38272
SRR057783_1_qc.fastq	20465	50	100	62.98	1288926
SRR057783_2_qc.fastq	20465	50	100	63.66	1302819
SRR057783_singletons_qc.fastq	2199	50	100	64.58	142018
SRR057856_1_qc.fastq	542	50	100	81.87	44376
SRR057856_2_qc.fastq	542	50	100	77.49	42002
SRR057856_singletons_qc.fastq	77	50	100	75.47	5811
SRR057986_1_qc.fastq	9601	50	100	66.24	635950
SRR057986_2_qc.fastq	9601	50	100	65.73	631094
SRR057986_singletons_qc.fastq	1234	50	100	65.9	81316
SRR058036_1_qc.fastq	30145	50	100	67.16	2024633
SRR058036_2_qc.fastq	30145	50	100	68.35	2060383
SRR058036_singletons_qc.fastq	2609	50	100	67.93	177218
SRR058017_1_qc.fastq	30226	50	100	76.09	2300045
SRR058017_2_qc.fastq	30226	50	100	76.41	2309652
SRR058017_singletons_qc.fastq	2372	50	100	74.39	176459
SRR057839_1_qc.fastq	13411	50	100	66.69	894316
SRR057839_2_qc.fastq	13411	50	100	66.91	897325
SRR057839_singletons_qc.fastq	1561	50	100	66.5	103812
SRR058052_1_qc.fastq	52083	50	100	77.12	4016869
SRR058052_2_qc.fastq	52083	50	100	79.63	4147164
SRR058052_singletons_qc.fastq	4257	50	100	76.08	323860
SRR057777_1_qc.fastq	88623	50	100	73.94	6553210
SRR057777_2_qc.fastq	88623	50	100	75.88	6724849
SRR057777_singletons_qc.fastq	7038	50	100	74.11	521573
SRR057994_1_qc.fastq	60548	50	100	78.64	4761450
SRR057994_2_qc.fastq	60548	50	100	79.08	4788163
SRR057994_singletons_qc.fastq	6039	50	100	76.29	460721
SRR058062_1_qc.fastq	116752	50	100	82.12	9587966
SRR058062_2_qc.fastq	116752	50	100	83.68	9769783
SRR058062_singletons_qc.fastq	5561	50	100	78.58	437006
SRR057810_1_qc.fastq	189815	50	100	83.08	15769934
SRR057810_2_qc.fastq	189815	50	100	85.03	16139691
SRR057810_singletons_qc.fastq	9099	50	100	79.44	722865
SRR058004_1_qc.fastq	37520	50	100	69.29	2599785
SRR058004_2_qc.fastq	37520	50	100	69.58	2610604
SRR058004_singletons_qc.fastq	4698	50	100	68.19	320361
SRR057796_1_qc.fastq	27846	50	100	66.75	1858653
SRR057796_2_qc.fastq	27846	50	100	67.23	1872038
SRR057796_singletons_qc.fastq	2048	50	100	66.53	136261
SRR058019_1_qc.fastq	15485	50	100	68.87	1066407
SRR058019_2_qc.fastq	15485	50	100	69.22	1071873
SRR058019_singletons_qc.fastq	804	50	100	69.4	55798
SRR058038_1_qc.fastq	25442	50	100	66.75	1698145
SRR058038_2_qc.fastq	25442	50	100	67.81	1725319
SRR058038_singletons_qc.fastq	2111	50	100	66.12	139573
SRR057985_1_qc.fastq	25506	50	100	74.79	1907583
SRR057985_2_qc.fastq	25506	50	100	74.88	1909788
SRR057985_singletons_qc.fastq	2234	50	100	71.07	158781
SRR057818_1_qc.fastq	38118	50	100	69.3	2641431
SRR057818_2_qc.fastq	38118	50	100	70.78	2698073
SRR057818_singletons_qc.fastq	3130	50	100	67.89	212484
SRR057905_1_qc.fastq	70546	50	100	84.41	5954797
SRR057905_2_qc.fastq	70546	50	100	84.77	5980214
SRR057905_singletons_qc.fastq	2789	50	100	80.16	223566
SRR057929_1_qc.fastq	35671	50	100	65.71	2343812
SRR057929_2_qc.fastq	35671	50	100	66.27	2363891
SRR057929_singletons_qc.fastq	2980	50	100	66.5	198181
SRR057975_1_qc.fastq	40443	50	100	66.08	2672356
SRR057975_2_qc.fastq	40443	50	100	66.42	2686286
SRR057975_singletons_qc.fastq	5228	50	100	64.95	339534
SRR057811_1_qc.fastq	31256	50	100	67.77	2118248
SRR057811_2_qc.fastq	31256	50	100	68.2	2131800
SRR057811_singletons_qc.fastq	2823	50	100	68.16	192416
SRR316238_1_qc.fastq	162804	50	100	65.94	10735053
SRR316238_2_qc.fastq	162804	50	100	66.59	10840852
SRR316238_singletons_qc.fastq	15772	50	100	68.78	1084771
SRR058043_1_qc.fastq	19779	50	100	63.73	1260491
SRR058043_2_qc.fastq	19779	50	100	64.37	1273127
SRR058043_singletons_qc.fastq	1658	50	100	64.41	106800
SRR057926_1_qc.fastq	35147	50	100	63.15	2219381
SRR057926_2_qc.fastq	35147	50	100	63.45	2230076
SRR057926_singletons_qc.fastq	3455	50	100	65.86	227545
SRR057919_1_qc.fastq	35056	50	100	65.94	2311486
SRR057919_2_qc.fastq	35056	50	100	66.58	2334139
SRR057919_singletons_qc.fastq	3292	50	100	67.21	221249
SRR057928_1_qc.fastq	33419	50	100	62.89	2101794
SRR057928_2_qc.fastq	33419	50	100	63.46	2120929
SRR057928_singletons_qc.fastq	3070	50	100	63.39	194615
SRR057845_1_qc.fastq	8316	50	100	68.3	568008
SRR057845_2_qc.fastq	8316	50	100	68.04	565815
SRR057845_singletons_qc.fastq	575	50	100	67.28	38684
SRR057917_1_qc.fastq	34931	50	100	68.84	2404733
SRR057917_2_qc.fastq	34931	50	100	69.82	2438746
SRR057917_singletons_qc.fastq	2670	50	100	66.72	178147
SRR057822_1_qc.fastq	229476	50	100	76.95	17657665
SRR057822_2_qc.fastq	229476	50	100	79.59	18263959
SRR057822_singletons_qc.fastq	16539	50	100	74.37	1230006
SRR057781_1_qc.fastq	45415	50	100	67.35	3058758
SRR057781_2_qc.fastq	45415	50	100	68.62	3116369
SRR057781_singletons_qc.fastq	3865	50	100	68.67	265426
SRR058042_1_qc.fastq	291756	50	100	84.9	24771460
SRR058042_2_qc.fastq	291756	50	100	87.3	25470777
SRR058042_singletons_qc.fastq	10001	50	100	80.58	805844
SRR057989_1_qc.fastq	53167	50	100	76.31	4057056
SRR057989_2_qc.fastq	53167	50	100	76.36	4059834
SRR057989_singletons_qc.fastq	3859	50	100	72.99	281683
SRR057972_1_qc.fastq	124522	50	100	80.59	10035208
SRR057972_2_qc.fastq	124522	50	100	81	10086322
SRR057972_singletons_qc.fastq	13619	50	100	77.52	1055762
SRR057907_1_qc.fastq	26853	50	100	61.48	1650807
SRR057907_2_qc.fastq	26853	50	100	61.74	1657901
SRR057907_singletons_qc.fastq	2068	50	100	63.44	131202
SRR058002_1_qc.fastq	124260	50	100	85.5	10623616
SRR058002_2_qc.fastq	124260	50	100	86.33	10726989
SRR058002_singletons_qc.fastq	10892	50	100	81.36	886196
SRR058045_1_qc.fastq	33984	50	100	62.85	2135932
SRR058045_2_qc.fastq	33984	50	100	63.44	2156076
SRR058045_singletons_qc.fastq	2930	50	100	64.53	189059
SRR057909_1_qc.fastq	28600	50	100	64.29	1838686
SRR057909_2_qc.fastq	28600	50	100	64.71	1850627
SRR057909_singletons_qc.fastq	2923	50	100	64.37	188160
SRR057857_1_qc.fastq	1287	50	100	88.36	113719
SRR057857_2_qc.fastq	1287	50	100	87.1	112095
SRR057857_singletons_qc.fastq	188	50	100	78.24	14709
SRR316218_1_qc.fastq	71577	50	100	55.7	3986744
SRR316218_2_qc.fastq	71577	50	100	55.81	3994423
SRR316218_singletons_qc.fastq	6035	50	100	57.75	348516
SRR057908_1_qc.fastq	37553	50	100	61.94	2326099
SRR057908_2_qc.fastq	37553	50	100	62.26	2337951
SRR057908_singletons_qc.fastq	3548	50	100	62.43	221485
SRR058039_1_qc.fastq	61268	50	100	76.01	4657249
SRR058039_2_qc.fastq	61268	50	100	78.53	4811402
SRR058039_singletons_qc.fastq	4049	50	100	72.73	294490
SRR057983_1_qc.fastq	11511	50	100	69.67	801981
SRR057983_2_qc.fastq	11511	50	100	69.55	800546
SRR057983_singletons_qc.fastq	1368	50	100	66.88	91493
SRR057806_1_qc.fastq	45154	50	100	72.68	3281713
SRR057806_2_qc.fastq	45154	50	100	73.97	3339852
SRR057806_singletons_qc.fastq	3692	50	100	70.69	261005
SRR058040_1_qc.fastq	49149	50	100	72.27	3552184
SRR058040_2_qc.fastq	49149	50	100	73.5	3612446
SRR058040_singletons_qc.fastq	2524	50	100	68.95	174042
SRR058031_1_qc.fastq	32549	50	100	71.94	2341639
SRR058031_2_qc.fastq	32549	50	100	72.87	2371755
SRR058031_singletons_qc.fastq	1628	50	100	71	115592
SRR057974_1_qc.fastq	33467	50	100	66.5	2225558
SRR057974_2_qc.fastq	33467	50	100	66.91	2239305
SRR057974_singletons_qc.fastq	4022	50	100	65.57	263731
SRR058051_1_qc.fastq	11983	50	100	64.65	774703
SRR058051_2_qc.fastq	11983	50	100	64.77	776197
SRR058051_singletons_qc.fastq	867	50	100	66.28	57466
SRR057797_1_qc.fastq	662904	50	100	85.4	56610915
SRR057797_2_qc.fastq	662904	50	100	87.19	57799959
SRR057797_singletons_qc.fastq	25662	50	100	83.72	2148477
SRR316231_1_qc.fastq	23027	50	100	63	1450708
SRR316231_2_qc.fastq	23027	50	100	63.32	1458093
SRR316231_singletons_qc.fastq	2444	50	100	65.65	160446
SRR316299_1_qc.fastq	25737	50	100	74.15	1908483
SRR316299_2_qc.fastq	25737	50	100	77.76	2001316
SRR316299_singletons_qc.fastq	30910	50	100	64.59	1996366
SRR057813_1_qc.fastq	330804	50	100	84.04	27800350
SRR057813_2_qc.fastq	330804	50	100	86.1	28483779
SRR057813_singletons_qc.fastq	16782	50	100	80.65	1353493
SRR058050_1_qc.fastq	124360	50	100	86.94	10811589
SRR058050_2_qc.fastq	124360	50	100	88.8	11042730
SRR058050_singletons_qc.fastq	4419	50	100	82.63	365132
SRR057920_1_qc.fastq	24884	50	100	63.46	1579130
SRR057920_2_qc.fastq	24884	50	100	63.8	1587595
SRR057920_singletons_qc.fastq	2234	50	100	65.72	146812
SRR058021_1_qc.fastq	20896	50	100	61.44	1283814
SRR058021_2_qc.fastq	20896	50	100	61.77	1290650
SRR058021_singletons_qc.fastq	1181	50	100	62.61	73937
SRR057846_1_qc.fastq	535	50	100	86.37	46209
SRR057846_2_qc.fastq	535	50	100	84.68	45304
SRR057846_singletons_qc.fastq	102	50	100	73.75	7523
SRR058033_1_qc.fastq	113258	50	100	85.83	9720664
SRR058033_2_qc.fastq	113258	50	100	86.97	9850248
SRR058033_singletons_qc.fastq	4748	50	100	84.25	400041
SRR057930_1_qc.fastq	189058	50	100	78.96	14927521
SRR057930_2_qc.fastq	189058	50	100	77.44	14641315
SRR057930_singletons_qc.fastq	9701	50	100	75.1	728497
SRR057793_1_qc.fastq	52090	50	100	64.87	3379218
SRR057793_2_qc.fastq	52090	50	100	65.26	3399494
SRR057793_singletons_qc.fastq	3357	50	100	65.97	221454
SRR057815_1_qc.fastq	28409	50	100	61.95	1759989
SRR057815_2_qc.fastq	28409	50	100	62.21	1767317
SRR057815_singletons_qc.fastq	1818	50	100	66.24	120431
SRR057814_1_qc.fastq	24818	50	100	67.08	1664744
SRR057814_2_qc.fastq	24818	50	100	67.68	1679786
SRR057814_singletons_qc.fastq	1607	50	100	64.21	103188
SRR057934_1_qc.fastq	70974	50	100	61.42	4358945
SRR057934_2_qc.fastq	70974	50	100	61.52	4366662
SRR057934_singletons_qc.fastq	5336	50	100	70.85	378035
SRR057792_1_qc.fastq	41510	50	100	68.72	2852479
SRR057792_2_qc.fastq	41510	50	100	69.57	2887846
SRR057792_singletons_qc.fastq	3619	50	100	68.46	247759
SRR058059_1_qc.fastq	18331	50	100	67.88	1244365
SRR058059_2_qc.fastq	18331	50	100	68.26	1251193
SRR058059_singletons_qc.fastq	910	50	100	68.61	62434
SRR057789_1_qc.fastq	62340	50	100	71.46	4454735
SRR057789_2_qc.fastq	62340	50	100	73.49	4581578
SRR057789_singletons_qc.fastq	5253	50	100	71.01	373040
SRR058022_1_qc.fastq	29067	50	100	65.26	1896888
SRR058022_2_qc.fastq	29067	50	100	65.53	1904717
SRR058022_singletons_qc.fastq	1443	50	100	66.57	96066
SRR057973_1_qc.fastq	29450	50	100	63.29	1863885
SRR057973_2_qc.fastq	29450	50	100	63.58	1872364
SRR057973_singletons_qc.fastq	4132	50	100	64.03	264587
SRR057923_1_qc.fastq	41379	50	100	63.4	2623437
SRR057923_2_qc.fastq	41379	50	100	63.87	2642750
SRR057923_singletons_qc.fastq	4476	50	100	63.9	286019
SRR058032_1_qc.fastq	19320	50	100	70.18	1355892
SRR058032_2_qc.fastq	19320	50	100	70.6	1364059
SRR058032_singletons_qc.fastq	1046	50	100	71.81	75114
SRR057788_1_qc.fastq	529840	50	100	81.76	43319532
SRR057788_2_qc.fastq	529840	50	100	85.13	45107611
SRR057788_singletons_qc.fastq	28103	50	100	80.1	2251182
SRR057791_1_qc.fastq	84764	50	100	80.65	6836047
SRR057791_2_qc.fastq	84764	50	100	82.37	6981993
SRR057791_singletons_qc.fastq	6243	50	100	77.92	486464
SRR057901_1_qc.fastq	26591	50	100	63.85	1697789
SRR057901_2_qc.fastq	26591	50	100	64.21	1707526
SRR057901_singletons_qc.fastq	2356	50	100	63.97	150716
SRR058008_1_qc.fastq	14401	50	100	70.96	1021882
SRR058008_2_qc.fastq	14401	50	100	71.07	1023513
SRR058008_singletons_qc.fastq	1251	50	100	70.02	87595
SRR057795_1_qc.fastq	50153	50	100	74.14	3718331
SRR057795_2_qc.fastq	50153	50	100	74.99	3761169
SRR057795_singletons_qc.fastq	3672	50	100	73.55	270066
SRR057772_1_qc.fastq	20311	50	100	62.21	1263619
SRR057772_2_qc.fastq	20311	50	100	62.77	1274935
SRR057772_singletons_qc.fastq	1940	50	100	64.26	124666
SRR058047_1_qc.fastq	42402	50	100	67.85	2877016
SRR058047_2_qc.fastq	42402	50	100	69.26	2936788
SRR058047_singletons_qc.fastq	3533	50	100	68.51	242033
SRR057809_1_qc.fastq	45271	50	100	77.29	3499219
SRR057809_2_qc.fastq	45271	50	100	78.67	3561689
SRR057809_singletons_qc.fastq	4204	50	100	74.98	315200
SRR058053_1_qc.fastq	31093	50	100	73.31	2279464
SRR058053_2_qc.fastq	31093	50	100	74.19	2306739
SRR058053_singletons_qc.fastq	1633	50	100	73.87	120637
SRR057924_1_qc.fastq	103678	50	100	78	8087003
SRR057924_2_qc.fastq	103678	50	100	79.85	8278676
SRR057924_singletons_qc.fastq	6473	50	100	75.13	486305
SRR057988_1_qc.fastq	53067	50	100	82.67	4386963
SRR057988_2_qc.fastq	53067	50	100	82.71	4389290
SRR057988_singletons_qc.fastq	4134	50	100	76.17	314867
SRR057982_1_qc.fastq	65309	50	100	78.32	5114857
SRR057982_2_qc.fastq	65309	50	100	79.3	5179287
SRR057982_singletons_qc.fastq	6319	50	100	72.53	458300
SRR057786_1_qc.fastq	32024	50	100	62.03	1986515
SRR057786_2_qc.fastq	32024	50	100	62.72	2008623
SRR057786_singletons_qc.fastq	3247	50	100	61.97	201205
SRR057784_1_qc.fastq	155420	50	100	77.55	12052381
SRR057784_2_qc.fastq	155420	50	100	80.43	12500376
SRR057784_singletons_qc.fastq	11078	50	100	76.06	842646
SRR057991_1_qc.fastq	14466	50	100	66.05	955419
SRR057991_2_qc.fastq	14466	50	100	65.79	951657
SRR057991_singletons_qc.fastq	1185	50	100	68.35	80999
SRR057921_1_qc.fastq	108274	50	100	74.36	8051437
SRR057921_2_qc.fastq	108274	50	100	75.62	8187534
SRR057921_singletons_qc.fastq	8815	50	100	72.77	641474
SRR058055_1_qc.fastq	37536	50	100	75.45	2832193
SRR058055_2_qc.fastq	37536	50	100	76.98	2889368
SRR058055_singletons_qc.fastq	2143	50	100	71.58	153394
SRR057804_1_qc.fastq	304776	50	100	83.25	25372810
SRR057804_2_qc.fastq	304776	50	100	85.14	25949042
SRR057804_singletons_qc.fastq	13150	50	100	80.35	1056636
SRR058063_1_qc.fastq	191882	50	100	78.02	14971205
SRR058063_2_qc.fastq	191882	50	100	81.34	15607017
SRR058063_singletons_qc.fastq	11598	50	100	76.19	883696
SRR057927_1_qc.fastq	33658	50	100	64.1	2157396
SRR057927_2_qc.fastq	33658	50	100	64.6	2174151
SRR057927_singletons_qc.fastq	3297	50	100	64.27	211888
SRR057995_1_qc.fastq	210427	50	100	84.96	17876832
SRR057995_2_qc.fastq	210427	50	100	84.97	17880177
SRR057995_singletons_qc.fastq	9328	50	100	78.11	728580
SRR057798_1_qc.fastq	39402	50	100	71.03	2798844
SRR057798_2_qc.fastq	39402	50	100	71.97	2835681
SRR057798_singletons_qc.fastq	2668	50	100	69.08	184302
SRR058009_1_qc.fastq	25982	50	100	70.14	1822476
SRR058009_2_qc.fastq	25982	50	100	70.44	1830201
SRR058009_singletons_qc.fastq	2336	50	100	68.48	159974
SRR057812_1_qc.fastq	29960	50	100	65.6	1965430
SRR057812_2_qc.fastq	29960	50	100	66.2	1983441
SRR057812_singletons_qc.fastq	2708	50	100	66.61	180385
SRR058003_1_qc.fastq	25505	50	100	65.74	1676686
SRR058003_2_qc.fastq	25505	50	100	66	1683437
SRR058003_singletons_qc.fastq	3026	50	100	65.93	199516
SRR057848_1_qc.fastq	1131	50	100	75	84822
SRR057848_2_qc.fastq	1131	50	100	72.71	82238
SRR057848_singletons_qc.fastq	155	50	100	75.32	11675
SRR057914_1_qc.fastq	705548	50	100	85.53	60344664
SRR057914_2_qc.fastq	705548	50	100	87.47	61716514
SRR057914_singletons_qc.fastq	19642	50	100	84.16	1653055
SRR057799_1_qc.fastq	240050	50	100	83.14	19957692
SRR057799_2_qc.fastq	240050	50	100	85.1	20428953
SRR057799_singletons_qc.fastq	13774	50	100	80.03	1102350
SRR057984_1_qc.fastq	15546	50	100	66.09	1027397
SRR057984_2_qc.fastq	15546	50	100	66	1026025
SRR057984_singletons_qc.fastq	1383	50	100	66.14	91466
SRR057980_1_qc.fastq	25712	50	100	63.33	1628367
SRR057980_2_qc.fastq	25712	50	100	63.65	1636556
SRR057980_singletons_qc.fastq	3659	50	100	63.81	233491
SRR5224154_1_qc.fastq	339983	50	251	227.14	77224379
SRR5224154_2_qc.fastq	339983	50	251	226.84	77120816
SRR5224154_singletons_qc.fastq	2679	50	251	240.71	644851
SRR5224166_1_qc.fastq	481366	50	251	207.03	99656987
SRR5224166_2_qc.fastq	481366	50	251	206.69	99493055
SRR5224166_singletons_qc.fastq	4180	50	251	236.55	988795
SRR5224164_1_qc.fastq	1320427	50	251	200.15	264283771
SRR5224164_2_qc.fastq	1320427	50	251	199.91	263972137
SRR5224164_singletons_qc.fastq	7841	50	251	231.25	1813225
SRR5224158_1_qc.fastq	21443	50	251	176	3774028
SRR5224158_2_qc.fastq	21443	50	251	175.9	3771777
SRR5224158_singletons_qc.fastq	1130	61	251	243.05	274647
SRR5224146_1_qc.fastq	47954	50	251	186.15	8926476
SRR5224146_2_qc.fastq	47954	50	251	185.96	8917699
SRR5224146_singletons_qc.fastq	1048	50	251	240.06	251579
SRR5224150_1_qc.fastq	358236	50	251	219.08	78481477
SRR5224150_2_qc.fastq	358236	50	251	218.71	78350252
SRR5224150_singletons_qc.fastq	3683	50	251	240.89	887180
SRR5224156_1_qc.fastq	273720	50	251	221.99	60763813
SRR5224156_2_qc.fastq	273720	50	251	221.89	60736832
SRR5224156_singletons_qc.fastq	1201	50	251	238.27	286158
SRR5224160_1_qc.fastq	45647	50	251	156.05	7123265
SRR5224160_2_qc.fastq	45647	50	251	156	7120731
SRR5224160_singletons_qc.fastq	1244	50	251	236.42	294111
SRR5224152_1_qc.fastq	325384	50	251	185.98	60514595
SRR5224152_2_qc.fastq	325384	50	251	185.8	60455592
SRR5224152_singletons_qc.fastq	2139	50	251	226.44	484362
SRR5224162_1_qc.fastq	262940	50	251	196.24	51598195
SRR5224162_2_qc.fastq	262940	50	251	196.05	51548420
SRR5224162_singletons_qc.fastq	1955	50	251	229.81	449277
SRR073432_3_qc.fastq	257948	50	357	236.44	60988764
SRR073433_3_qc.fastq	12901	50	334	236.7	3053610
SRR073434_3_qc.fastq	10810	50	318	240.19	2596450
SRR073435_3_qc.fastq	213907	50	346	235.53	50381320
SRR073436_3_qc.fastq	311543	50	357	236.73	73751852
SRR073437_3_qc.fastq	11345	50	335	238.08	2701024
SRR073438_3_qc.fastq	193314	50	348	235.9	45602555
SRR073439_3_qc.fastq	73375	50	329	232.07	17028381
ERR654539_1_qc.fastq	50522	50	796	278.4	14065576
ERR654540_1_qc.fastq	19433	50	800	323.11	6279059
SRR546821_1_qc.fastq	1708655	76	76	76	129857780
mgm4501143.3_qc.fasta	204212	50	192	119.76	24456635
mgm4501144.3_qc.fasta	90426	50	182	79.42	7182059
mgm4501145.3_qc.fasta	194424	50	192	99.71	19385957
mgm4501146.3_qc.fasta	232074	50	192	105.42	24464742
mgm4501147.3_qc.fasta	320608	50	192	117.7	37735920
mgm4501148.3_qc.fasta	246008	50	192	115.4	28389516
mgm4501149.3_qc.fasta	186844	50	192	115.73	21622993
mgm4501150.3_qc.fasta	81100	50	94	73.45	5956633
mgm4501151.3_qc.fasta	84508	50	192	104.06	8793511
mgm4501152.3_qc.fasta	257136	50	192	112.51	28931022
mgm4501153.3_qc.fasta	430262	50	163	98.91	42557590
mgm4501154.3_qc.fasta	472465	50	174	100.05	47269672
mgm4501155.3_qc.fasta	284582	50	178	100.88	28708881
mgm4501156.3_qc.fasta	159063	50	172	93.53	14877051
mgm4501157.3_qc.fasta	538942	50	179	92.79	50009203
mgm4501158.3_qc.fasta	397338	50	179	92.95	36931258
mgm4501159.3_qc.fasta	321503	50	161	91.6	29448098
mgm4501160.3_qc.fasta	117360	50	179	96.55	11331489
mgm4501161.3_qc.fasta	201277	50	192	113.31	22806932
mgm4501162.3_qc.fasta	269653	50	192	86.6	23353132
SRR1647492_1_qc.fastq	1005659	50	151	134.75	135507819
SRR1647492_2_qc.fastq	1005659	50	151	142.43	143234107
SRR1647492_singletons_qc.fastq	33727	50	151	127.71	4307302
SRR1647493_1_qc.fastq	1633881	50	151	144.03	235333865
SRR1647493_2_qc.fastq	1633881	50	151	142.19	232321374
SRR1647493_singletons_qc.fastq	51058	50	151	136.18	6953145
SRR1647491_1_qc.fastq	726527	50	151	128.96	93696085
SRR1647491_2_qc.fastq	726527	50	151	140.7	102222188
SRR1647491_singletons_qc.fastq	25503	50	151	123.32	3144903
SRR1647489_1_qc.fastq	1331118	50	151	143.13	190520883
SRR1647489_2_qc.fastq	1331118	50	151	141.15	187891728
SRR1647489_singletons_qc.fastq	44073	50	151	135.44	5969256
SRR1647499_1_qc.fastq	2189475	50	151	121.58	266202870
SRR1647499_2_qc.fastq	2189475	50	151	137.22	300446621
SRR1647499_singletons_qc.fastq	76748	50	151	115.99	8901721
SRR1647498_1_qc.fastq	1496511	50	151	142.67	213506962
SRR1647498_2_qc.fastq	1496511	50	151	139.79	209199694
SRR1647498_singletons_qc.fastq	44625	50	151	134.58	6005790
SRR1647490_1_qc.fastq	643953	50	151	142.18	91558244
SRR1647490_2_qc.fastq	643953	50	151	140.11	90226195
SRR1647490_singletons_qc.fastq	21577	50	151	134.57	2903616
SRR1647581_1_qc.fastq	416100	50	151	112.38	46763230
SRR1647581_2_qc.fastq	416100	50	151	111.74	46496287
SRR1647581_singletons_qc.fastq	6113	50	151	81.22	496492
SRR1647497_1_qc.fastq	62961	50	150	143.95	9062951
SRR1647497_2_qc.fastq	62961	50	150	140.49	8845255
SRR1647497_singletons_qc.fastq	533461	50	151	139.61	74477909
SRR1647582_1_qc.fastq	174816	50	151	107.07	18717167
SRR1647582_2_qc.fastq	174816	50	151	106.4	18600819
SRR1647582_singletons_qc.fastq	4866	50	151	84.72	412269
SRR1647487_1_qc.fastq	462075	50	150	132.83	61375301
SRR1647487_2_qc.fastq	462075	50	150	142.94	66050570
SRR1647487_singletons_qc.fastq	174409	50	151	137.07	23905807
SRR1647485_1_qc.fastq	644715	50	151	143.1	92256263
SRR1647485_2_qc.fastq	644715	50	151	141.17	91014227
SRR1647485_singletons_qc.fastq	20775	50	151	135.11	2806909
SRR1647486_1_qc.fastq	438953	50	151	143.07	62799873
SRR1647486_2_qc.fastq	438953	50	151	141.15	61959576
SRR1647486_singletons_qc.fastq	14139	50	151	134.42	1900538
SRR1647495_1_qc.fastq	1066692	50	151	133.51	142419317
SRR1647495_2_qc.fastq	1066692	50	151	142.15	151631532
SRR1647495_singletons_qc.fastq	38135	50	151	127.97	4880155
SRR1647494_1_qc.fastq	782540	50	151	143.2	112056611
SRR1647494_2_qc.fastq	782540	50	151	141.32	110585643
SRR1647494_singletons_qc.fastq	24804	50	151	134.45	3335000
SRR1647488_1_qc.fastq	525035	50	151	126.77	66559009
SRR1647488_2_qc.fastq	525035	50	151	139.83	73415460
SRR1647488_singletons_qc.fastq	19052	50	151	121.79	2320363
mgm4568627.3_qc.fasta	487878	50	343	204.5	99772448
mgm4568628.3_qc.fasta	770421	50	323	208.79	160852824
mgm4568629.3_qc.fasta	833764	50	323	199.42	166273288
mgm4568630.3_qc.fasta	535727	50	307	202.05	108244305
mgm4568631.3_qc.fasta	393217	50	332	206	81003271
mgm4568632.3_qc.fasta	609152	50	323	211.82	129031936
mgm4568633.3_qc.fasta	465652	50	345	215.22	100216709
mgm4568634.3_qc.fasta	703507	50	348	214.77	151090015
mgm4568635.3_qc.fasta	489299	50	334	207.63	101595584
mgm4568636.3_qc.fasta	479085	50	321	195	93419974
SRR829033_1_qc.fastq	4514513	50	100	94.62	427149954
ERR975026_3_qc.fastq	101845	50	775	375.44	38236918
ERR975029_3_qc.fastq	105925	50	667	372.06	39410753
ERR975047_3_qc.fastq	95596	52	758	417.15	39878105
ERR975051_2_qc.fastq	91198	52	577	296.98	27084076
ERR975054_3_qc.fastq	104795	54	645	413.35	43316514
ERR975091_3_qc.fastq	99635	51	707	396.55	39510211
mgm4525512.3_qc.fasta	360899	50	321	175.45	63319015
mgm4525534.3_qc.fasta	565135	50	309	179.77	101595462
mgm4525556.3_qc.fasta	391658	50	296	169.72	66473020
mgm4525578.3_qc.fasta	473568	50	297	178.32	84448641
mgm4525600.3_qc.fasta	344308	50	314	174.35	60028418
mgm4525622.3_qc.fasta	388052	50	302	171.69	66622975
mgm4525644.3_qc.fasta	445660	50	306	172.32	76796731
mgm4525668.3_qc.fasta	513309	50	322	181.99	93419256
SRR089800_2_qc.fastq	100778	50	631	439.32	44273431
SRR089802_2_qc.fastq	98299	50	637	442.67	43513761
SRR089803_2_qc.fastq	59221	50	659	444.31	26312299
SRR089804_2_qc.fastq	100253	50	640	440.77	44188569
SRR089805_2_qc.fastq	79006	50	649	429.69	33947748
