# Supplementary material for: The Human Virome Protein Cluster Database (HVPC): A Human Viral Metagenomic Database for Diversity and Function Annotation
Source: Front Microbiol. 2018 May 29;9:1110. doi: 10.3389/fmicb.2018.01110 (PMC5987705; doi:10.3389/fmicb.2018.01110)
Supplement: TABLE S3 — The flexible virome of COPD samples. [file Table_3.xlsx]

## Sheet: Sheet1
	Abundnace
Virus	Mild COPD	Severe COPD
Achromobacter virus JWX	0.000111657
Acinetobacter phage Presley	0.000111657
Amsacta moorei entomopoxvirus		0.000396511
Archaeal BJ1 virus	0.000111657
Arthrobacter phage EdgarPoe	0.000111657
Arthrobacter virus Trina	0.000111657
Bacillus phage vB_BhaS-171	0.000111657	0.000396511
Bacillus virus 1	0.000111657
Bacillus virus Bp8pC	0.000223314
Bacillus virus Page	0.000669942
Bacteriophage Lily		0.000396511
Bordetella virus BPP1	0.000669942	0.000396511
Burkholderia phage AH2	0.000223314
Burkholderia virus KL1		0.000396511
Burkholderia virus phi52237		0.000396511
Burkholderia virus phiE122	0.000223314
Burkholderia virus phiE255	0.000334971	0.000396511
Cellulophaga phage phi46:1	0.000111657
Cellulophaga virus Cba172		0.000396511
Clostridium phage phiCD506	0.000111657
Clostridium phage phiCT19406C		0.000396511
Cronobacter phage vB_CskP_GAP227	0.000111657
Cyanophage KBS-S-2A	0.000111657
Edwardsiella virus MSW3	0.000223314
Enterobacteria phage GEC-3S	0.000111657
Erwinia phage PhiEaH1	0.000111657
Erysipelothrix phage SE-1	0.000111657
Escherichia phage CICC 80001		0.000396511
Escherichia phage ECML-117	0.000111657
Escherichia virus Cajan	0.000111657
Gordonia phage BritBrat	0.000111657
Gordonia phage GTE8	0.000223314
Gordonia phage Jumbo	0.000223314
Halovirus HVTV-1		0.000396511
Human alphaherpesvirus 1		0.000396511
Kurlavirus BKC-1	0.000111657
Lactobacillus phage phiJB	0.000111657
Lactococcus phage 949		0.000793021
Liberibacter phage SC2	0.000334971
Macacine betaherpesvirus 3	0.000334971
Mannheimia phage vB_MhM_3927AP2	0.000223314
Marinitoga camini virus 1	0.000223314
Mycobacterium phage Idleandcovert	0.000111657
Mycobacterium phage MarQuardt	0.000111657
Mycobacterium phage Milly		0.000396511
Mycobacterium phage Sheen		0.000793021
Mycobacterium virus Gaia	0.000111657
Mycobacterium virus Soto	0.000111657
Myxococcus phage Mx8	0.000111657
Pectobacterium phage My1	0.000111657
Pelagibacter phage HTVC011P	0.000111657
Penguinpox virus	0.000111657
Prochlorococcus phage P-RSM4		0.000396511
Prochlorococcus phage P-SSM4		0.000396511
Propionibacterium phage B3	0.000334971
Pseudomonas phage B3		0.000396511
Pseudomonas phage O4	0.000111657
Pseudomonas phage YH6	0.000223314
Puniceispirillum phage HMO-2011	0.000669942
Red seabream iridovirus	0.000111657
Rhodobacter phage RcapMu		0.000396511
Salmonella phage Fels-1	0.000111657
Salmonella phage IME207	0.000111657
Salmonella phage ST160		0.000396511
Salmonella phage vB_SosS_Oslo	0.000111657
Salmonella virus FelixO1	0.000111657
Shigella phage SfIV	0.000111657
Spodoptera frugiperda granulovirus	0.000111657
Spodoptera frugiperda multiple nucleopolyhedrovirus	0.000111657
Staphylococcus phage Stau2	0.000111657
Staphylococcus virus SEP9	0.000111657
Stenotrophomonas phage phiSMA7		0.000793021
Stenotrophomonas phage S1	0.000111657
Streptococcus phage 315.6	0.000111657
Streptococcus phage IPP67		0.000396511
Streptococcus phage JX01	0.000111657
Streptomyces phage Godpower	0.000111657
Streptomyces phage mu1/6		0.000396511
Streptomyces virus TP1604	0.000334971
Tetrasphaera phage TJE1	0.000223314
Tsukamurella phage TPA2	0.000223314
Vibrio phage CHOED	0.000223314
Vibrio phage ICP2	0.000446628
Vibrio phage SIO-2	0.000111657
Vibrio virus VFJ	0.000223314
Xanthomonas phage CP1	0.000111657
Yersinia phage phiA1122	0.000223314
Yersinia phage phiR1-37		0.000793021
Grand Total	0.0121706	0.0111023
