# Supplementary material for: The Human Virome Protein Cluster Database (HVPC): A Human Viral Metagenomic Database for Diversity and Function Annotation
Source: Front Microbiol. 2018 May 29;9:1110. doi: 10.3389/fmicb.2018.01110 (PMC5987705; doi:10.3389/fmicb.2018.01110)
Supplement: TABLE S4 — Blast results for BAL sequences vs the core Viruelence Factors Database. [file Table_4.xlsx]

## Sheet: Healthy control
qseqid	sseqid	pident	len	mismatch	gapopen	qstart	qend	sstart	send	evalue	bitscore	stitle
COPD_samples_BAL2_1520	VFG016041	80	25	5	0	410	336	3892	3916	3e-36	48.1	(gb|NP_251092) (pvdI) peptide synthase [pyoverdine (IA001)] [Pseudomonas aeruginosa PAO1]
COPD_samples_BAL2_2914	VFG009570	80.9	89	16	1	410	147	768	856	1e-39	139	(gb|NP_215864) (irtA) Iron-regulated transporter IrtA [mycobactin (IA031)] [Mycobacterium tuberculosis H37Rv]
COPD_samples_BAL2_3592	VFG000274	81.4	43	8	0	393	265	104	146	7e-24	77	(gb|NP_206868) (ureG) urease accessory protein (ureG) [Urease (VF0050)] [Helicobacter pylori 26695]
COPD_samples_BAL2_8514	VFG002526	76.24	101	24	0	133	435	7	107	3e-49	161	(gb|YP_109897) (cheB) chemotaxis-specific methylesterase [Flagella (VF0430)] [Burkholderia pseudomallei K96243]
COPD_samples_BAL2_8692	VFG043366	80.43	46	9	0	2	139	558	603	7e-09	50.4	(gb|NP_206899) (tlpA) membrane-bound chemoreceptor sensing arginine and bicarbonate [Pse5Ac7Ac (AI150)] [Helicobacter pylori 26695]
COPD_samples_BAL2_9717	VFG002076	78.82	170	21	2	1	465	496	665	3e-77	245	(gb|NP_248780) (clpV1) type VI secretion system AAA+ family ATPase [HSI-I (VF0334)] [Pseudomonas aeruginosa PAO1]
COPD_samples_BAL2_10910	VFG002534	82.76	116	20	0	30	377	169	284	9e-63	194	(gb|YP_109905) (motA) flagellar motor protein MotA [Flagella (VF0430)] [Burkholderia pseudomallei K96243]
COPD_samples_BAL2_11178	VFG002074	82.11	123	22	0	369	1	314	436	9e-70	221	(gb|NP_248778) (hsiG1) type VI secretion system hcp secretion island protein HsiG1 [HSI-I (VF0334)] [Pseudomonas aeruginosa PAO1]
COPD_samples_BAL2_12419	VFG001228	93.1	29	2	0	293	379	36	64	1e-12	62	(gb|NP_249102) (pilJ) twitching motility protein PilJ [Type IV pili (VF0082)] [Pseudomonas aeruginosa PAO1]
COPD_samples_BAL2_13670	VFG000127	81.16	69	13	0	390	184	475	543	3e-32	117	(gb|NP_252235) (algG) outer membrane protein AlgE [Alginate (VF0091)] [Pseudomonas aeruginosa PAO1]
COPD_samples_BAL2_13711	VFG016058	88.89	36	4	0	1	108	2896	2931	8e-29	67.4	(gb|NP_251114) (pvdL) peptide synthase PvdL [pyoverdine (IA001)] [Pseudomonas aeruginosa PAO1]
COPD_samples_BAL2_14588	VFG016058	87.92	149	18	0	449	3	1942	2090	1e-74	243	(gb|NP_251114) (pvdL) peptide synthase PvdL [pyoverdine (IA001)] [Pseudomonas aeruginosa PAO1]
COPD_samples_BAL2_15113	VFG043365	78.57	28	6	0	56	139	574	601	4e-09	51.2	(gb|NP_206882) (tlpC) membrane-bound chemoreceptor [Pse5Ac7Ac (AI150)] [Helicobacter pylori 26695]
COPD_samples_BAL2_15336	VFG002569	83.56	73	12	0	2	220	400	472	1e-38	131	(gb|YP_109405) (manC) GDP-mannose pyrophosphorylase [Capsule I (VF0436)] [Burkholderia pseudomallei K96243]
COPD_samples_BAL2_16123	VFG002365	79.03	62	12	1	512	327	268	328	4e-37	100	(gb|YP_001007257) (gmd) GDP-mannose 4,6-dehydratase [O-antigen (VF0392)] [Yersinia enterocolitica subsp. enterocolitica 8081]
COPD_samples_BAL2_18299	VFG000119	84.62	130	20	0	40	429	118	247	8e-69	209	(gb|NP_253948) (algR) alginate biosynthesis regulatory protein AlgR [Alginate (VF0091)] [Pseudomonas aeruginosa PAO1]
COPD_samples_BAL2_18550	VFG016005	77.27	88	20	0	3	266	197	284	2e-44	146	(gb|NP_251085) (pvdO) pyoverdine biosynthesis protein PvdO [pyoverdine (IA001)] [Pseudomonas aeruginosa PAO1]
COPD_samples_BAL2_19714	VFG001861	76.62	77	17	1	5	235	125	200	6e-39	129	(gb|YP_094248) (katA) catalase/(hydro)peroxidase [KatAB (VF0168)] [Legionella pneumophila subsp. pneumophila str. Philadelphia 1]
COPD_samples_BAL2_22180	VFG000160	76.81	138	32	0	416	3	362	499	2e-62	200	(gb|NP_251087) (pvdE) pyoverdine biosynthesis protein PvdE [Pyoverdine (VF0094)] [Pseudomonas aeruginosa PAO1]
COPD_samples_BAL2_23329	VFG006199	78.72	47	10	0	358	498	118	164	1e-28	44.7	(gb|NP_273810) (pilT2) twitching motility protein PilT [Type IV pili (CVF189)] [Neisseria meningitidis MC58]
COPD_samples_BAL2_24014	VFG002074	79.44	107	22	0	321	1	330	436	6e-60	183	(gb|NP_248778) (hsiG1) type VI secretion system hcp secretion island protein HsiG1 [HSI-I (VF0334)] [Pseudomonas aeruginosa PAO1]
COPD_samples_BAL2_24391	VFG000116	90.21	143	14	0	3	431	50	192	3e-87	262	(gb|NP_254170) (algB) two-component response regulator AlgB [Alginate (VF0091)] [Pseudomonas aeruginosa PAO1]
COPD_samples_BAL2_26817	VFG014984	81.29	155	29	0	467	3	156	310	1e-80	244	(gb|NP_253136) (algW) AlgW protein [Alginate regulation (CVF523)] [Pseudomonas aeruginosa PAO1]
COPD_samples_BAL2_28254	VFG002074	79.44	107	22	0	321	1	330	436	2e-56	185	(gb|NP_248778) (hsiG1) type VI secretion system hcp secretion island protein HsiG1 [HSI-I (VF0334)] [Pseudomonas aeruginosa PAO1]
COPD_samples_BAL2_28291	VFG000159	81.44	97	18	0	291	1	66	162	1e-55	170	(gb|NP_251076) (pvdA) L-ornithine N5-oxygenase PvdA [Pyoverdine (VF0094)] [Pseudomonas aeruginosa PAO1]
COPD_samples_BAL2_28742	VFG002202	91.84	49	4	0	3	149	442	490	2e-08	49.3	(gb|NP_938626) (spaD) SpaD-type pili major subunit SpaD [Pili (VF0364)] [Corynebacterium diphtheriae NCTC 13129]
COPD_samples_BAL2_28785	VFG000574	82.98	141	24	0	424	2	708	848	1e-81	257	(gb|NP_462662) (mgtB) Mg2+ transport protein [MgtBC (VF0106)] [Salmonella enterica subsp. enterica serovar Typhimurium str. LT2]
COPD_samples_BAL2_30878	VFG001259	89.53	86	9	0	3	260	148	233	6e-48	152	(gb|NP_250137) (fliP) flagellar biosynthetic protein FliP [Flagella (VF0273)] [Pseudomonas aeruginosa PAO1]
COPD_samples_BAL2_31249	VFG001259	83.18	107	18	0	5	325	146	252	1e-55	175	(gb|NP_250137) (fliP) flagellar biosynthetic protein FliP [Flagella (VF0273)] [Pseudomonas aeruginosa PAO1]
COPD_samples_BAL2_32076	VFG001222	77.14	35	8	0	2	106	320	354	5e-10	53.5	(gb|NP_253731) (pilM) type IV pilus inner membrane platform protein PilM [Type IV pili (VF0082)] [Pseudomonas aeruginosa PAO1]
COPD_samples_BAL2_32142	VFG000143	86.36	44	6	0	32	163	81	124	5e-22	84	(gb|NP_253699) (waaF) heptosyltransferase I [LPS (VF0085)] [Pseudomonas aeruginosa PAO1]
COPD_samples_BAL2_32802	VFG000130	88.52	61	7	0	2	184	113	173	6e-29	82.8	(gb|NP_252238) (algI) alginate o-acetyltransferase AlgI [Alginate (VF0091)] [Pseudomonas aeruginosa PAO1]
COPD_samples_BAL2_32986	VFG002569	77.08	48	11	0	8	151	425	472	2e-20	83.6	(gb|YP_109405) (manC) GDP-mannose pyrophosphorylase [Capsule I (VF0436)] [Burkholderia pseudomallei K96243]
COPD_samples_BAL2_33360	VFG001855	77.44	133	30	0	3	401	338	470	7e-38	132	(gb|YP_094724) (htpB) Hsp60, 60K heat shock protein HtpB [Hsp60 (VF0159)] [Legionella pneumophila subsp. pneumophila str. Philadelphia 1]
COPD_samples_BAL2_34964	VFG000161	76.22	143	34	0	1	429	1208	1350	5e-68	223	(gb|NP_251089) (pvdD) pyoverdine synthetase D [Pyoverdine (VF0094)] [Pseudomonas aeruginosa PAO1]
COPD_samples_BAL2_35401	VFG002074	79.44	107	22	0	321	1	330	436	3e-58	184	(gb|NP_248778) (hsiG1) type VI secretion system hcp secretion island protein HsiG1 [HSI-I (VF0334)] [Pseudomonas aeruginosa PAO1]
COPD_samples_BAL2_36520	VFG043366	78.57	28	6	0	57	140	576	603	4e-09	50.4	(gb|NP_206899) (tlpA) membrane-bound chemoreceptor sensing arginine and bicarbonate [Pse5Ac7Ac (AI150)] [Helicobacter pylori 26695]
COPD_samples_BAL2_39970	VFG000130	87.1	93	12	0	2	280	113	205	2e-44	149	(gb|NP_252238) (algI) alginate o-acetyltransferase AlgI [Alginate (VF0091)] [Pseudomonas aeruginosa PAO1]
COPD_samples_BAL2_40376	VFG001861	83.33	54	9	0	5	166	125	178	2e-56	100	(gb|YP_094248) (katA) catalase/(hydro)peroxidase [KatAB (VF0168)] [Legionella pneumophila subsp. pneumophila str. Philadelphia 1]
COPD_samples_BAL2_41268	VFG000037	78.02	91	20	0	168	440	2	92	2e-46	149	(gb|NP_878994) (bplB) probable acetyltransferase [LPS (VF0033)] [Bordetella pertussis Tohama I]
COPD_samples_BAL2_41844	VFG000127	78.64	103	22	0	310	2	346	448	6e-56	181	(gb|NP_252235) (algG) outer membrane protein AlgE [Alginate (VF0091)] [Pseudomonas aeruginosa PAO1]
COPD_samples_BAL2_42003	VFG001241	78.71	155	32	1	1	462	9	163	1e-81	241	(gb|NP_249774) (flgH) flagellar L-ring protein precursor FlgH [Flagella (VF0273)] [Pseudomonas aeruginosa PAO1]
COPD_samples_BAL2_43887	VFG016058	76	100	24	0	300	1	1621	1720	7e-44	152	(gb|NP_251114) (pvdL) peptide synthase PvdL [pyoverdine (IA001)] [Pseudomonas aeruginosa PAO1]
COPD_samples_BAL2_45639	VFG000116	88.15	135	16	0	1	405	64	198	3e-79	242	(gb|NP_254170) (algB) two-component response regulator AlgB [Alginate (VF0091)] [Pseudomonas aeruginosa PAO1]
COPD_samples_BAL2_47964	VFG016038	92.77	166	12	0	500	3	1788	1953	9e-102	320	(gb|NP_251090) (pvdJ) pyoverdine biosynthesis protein PvdJ [pyoverdine (IA001)] [Pseudomonas aeruginosa PAO1]
COPD_samples_BAL2_48480	VFG001241	78.08	146	31	1	1	435	9	154	4e-75	224	(gb|NP_249774) (flgH) flagellar L-ring protein precursor FlgH [Flagella (VF0273)] [Pseudomonas aeruginosa PAO1]
COPD_samples_BAL2_48623	VFG001251	92.59	27	2	0	216	136	265	291	6e-13	56.6	(gb|NP_249792) (fliF) flagellar M-ring protein FliF [Flagella (VF0273)] [Pseudomonas aeruginosa PAO1]
COPD_samples_BAL2_49068	VFG000130	86.49	111	15	0	2	334	113	223	7e-59	182	(gb|NP_252238) (algI) alginate o-acetyltransferase AlgI [Alginate (VF0091)] [Pseudomonas aeruginosa PAO1]
COPD_samples_BAL2_51685	VFG000116	88.24	68	8	0	206	3	1	68	5e-36	126	(gb|NP_254170) (algB) two-component response regulator AlgB [Alginate (VF0091)] [Pseudomonas aeruginosa PAO1]
COPD_samples_BAL2_55049	VFG000143	86.96	46	6	0	26	163	79	124	7e-24	89	(gb|NP_253699) (waaF) heptosyltransferase I [LPS (VF0085)] [Pseudomonas aeruginosa PAO1]
COPD_samples_BAL2_56136	VFG002063	81.08	111	21	0	344	12	394	504	2e-55	185	(gb|NP_248767) (icmF1/tssM1) type VI secretion system protein IcmF1 [HSI-I (VF0334)] [Pseudomonas aeruginosa PAO1]
COPD_samples_BAL2_57186	VFG002069	91.54	130	11	0	21	410	32	161	2e-82	240	(gb|NP_248773) (hsiB1/vipA) type VI secretion system tubule-forming protein VipA [HSI-I (VF0334)] [Pseudomonas aeruginosa PAO1]
COPD_samples_BAL2_57480	VFG002344	81.13	106	20	0	2	319	53	158	1e-46	154	(gb|YP_001006757) (flgI) flagellar P-ring protein precursor FlgI [Flagella (VF0394)] [Yersinia enterocolitica subsp. enterocolitica 8081]
COPD_samples_BAL2_57597	VFG002569	77.08	48	11	0	8	151	425	472	2e-20	83.6	(gb|YP_109405) (manC) GDP-mannose pyrophosphorylase [Capsule I (VF0436)] [Burkholderia pseudomallei K96243]
COPD_samples_BAL2_58478	VFG002074	84.44	45	7	0	303	169	575	619	1e-19	81.3	(gb|NP_248778) (hsiG1) type VI secretion system hcp secretion island protein HsiG1 [HSI-I (VF0334)] [Pseudomonas aeruginosa PAO1]
COPD_samples_BAL2_59240	VFG001861	77.27	44	10	0	342	473	235	278	9e-57	71.2	(gb|YP_094248) (katA) catalase/(hydro)peroxidase [KatAB (VF0168)] [Legionella pneumophila subsp. pneumophila str. Philadelphia 1]
COPD_samples_BAL2_61584	VFG002529	77.05	122	28	0	6	371	331	452	1e-37	132	(gb|YP_109900) (tsr) methyl-accepting chemotaxis protein I [Flagella (VF0430)] [Burkholderia pseudomallei K96243]
COPD_samples_BAL2_65399	VFG000182	77.78	45	10	0	254	388	118	162	2e-17	75.1	(gb|NP_251793) (xcpR) general secretion pathway protein E [xcp secretion system (VF0084)] [Pseudomonas aeruginosa PAO1]
COPD_samples_BAL2_65419	VFG011430	78.43	51	11	0	41	193	7	57	4e-21	79.3	(gb|NP_540392) (acpXL) acyl carrier protein [LPS (CVF383)] [Brucella melitensis bv. 1 str. 16M]
COPD_samples_BAL2_65663	VFG000143	84.85	33	5	0	149	51	307	339	2e-14	63.5	(gb|NP_253699) (waaF) heptosyltransferase I [LPS (VF0085)] [Pseudomonas aeruginosa PAO1]
COPD_samples_BAL2_66212	VFG000130	87.39	111	14	0	2	334	113	223	4e-62	182	(gb|NP_252238) (algI) alginate o-acetyltransferase AlgI [Alginate (VF0091)] [Pseudomonas aeruginosa PAO1]
COPD_samples_BAL2_66331	VFG000130	81.48	81	14	1	2	244	113	192	6e-27	100	(gb|NP_252238) (algI) alginate o-acetyltransferase AlgI [Alginate (VF0091)] [Pseudomonas aeruginosa PAO1]
COPD_samples_BAL2_67005	VFG001248	75	32	8	0	1	96	193	224	1e-34	53.1	(gb|NP_249788) (fleQ) transcriptional regulator FleQ [Flagella (VF0273)] [Pseudomonas aeruginosa PAO1]
COPD_samples_BAL2_67876	VFG002071	75.58	86	21	0	94	351	1	86	9e-35	117	(gb|NP_248775) (hcp1) type VI secretion system substrate Hcp1 [HSI-I (VF0334)] [Pseudomonas aeruginosa PAO1]
COPD_samples_BAL2_69983	VFG000116	88.24	68	8	0	206	3	1	68	5e-36	126	(gb|NP_254170) (algB) two-component response regulator AlgB [Alginate (VF0091)] [Pseudomonas aeruginosa PAO1]
COPD_samples_BAL2_71589	VFG002529	76.92	26	6	0	361	284	373	398	2e-10	45.4	(gb|YP_109900) (tsr) methyl-accepting chemotaxis protein I [Flagella (VF0430)] [Burkholderia pseudomallei K96243]
COPD_samples_BAL2_72656	VFG002074	89.29	112	12	0	1	336	503	614	1e-64	206	(gb|NP_248778) (hsiG1) type VI secretion system hcp secretion island protein HsiG1 [HSI-I (VF0334)] [Pseudomonas aeruginosa PAO1]
COPD_samples_BAL2_73695	VFG001855	80	25	5	0	358	284	258	282	5e-34	41.6	(gb|YP_094724) (htpB) Hsp60, 60K heat shock protein HtpB [Hsp60 (VF0159)] [Legionella pneumophila subsp. pneumophila str. Philadelphia 1]
COPD_samples_BAL2_75163	VFG002063	84.44	90	14	0	281	12	415	504	5e-45	156	(gb|NP_248767) (icmF1/tssM1) type VI secretion system protein IcmF1 [HSI-I (VF0334)] [Pseudomonas aeruginosa PAO1]
COPD_samples_BAL2_77733	VFG000161	76.99	113	26	0	341	3	1268	1380	2e-53	179	(gb|NP_251089) (pvdD) pyoverdine synthetase D [Pyoverdine (VF0094)] [Pseudomonas aeruginosa PAO1]
COPD_samples_BAL2_80297	VFG001240	86.13	137	19	0	3	413	19	155	7e-84	248	(gb|NP_249773) (flgG) flagellar basal-body rod protein FlgG [Flagella (VF0273)] [Pseudomonas aeruginosa PAO1]
COPD_samples_BAL2_80511	VFG016058	78.76	113	24	0	344	6	3337	3449	2e-58	194	(gb|NP_251114) (pvdL) peptide synthase PvdL [pyoverdine (IA001)] [Pseudomonas aeruginosa PAO1]
COPD_samples_BAL2_80797	VFG001259	76.92	39	9	0	3	119	148	186	2e-15	64.3	(gb|NP_250137) (fliP) flagellar biosynthetic protein FliP [Flagella (VF0273)] [Pseudomonas aeruginosa PAO1]
COPD_samples_BAL2_81832	VFG001241	77.69	130	28	1	1	387	9	138	2e-65	200	(gb|NP_249774) (flgH) flagellar L-ring protein precursor FlgH [Flagella (VF0273)] [Pseudomonas aeruginosa PAO1]
COPD_samples_BAL2_86585	VFG001240	85	140	21	0	421	2	48	187	2e-83	246	(gb|NP_249773) (flgG) flagellar basal-body rod protein FlgG [Flagella (VF0273)] [Pseudomonas aeruginosa PAO1]
COPD_samples_BAL2_88747	VFG000130	87.8	82	10	0	2	247	113	194	5e-37	129	(gb|NP_252238) (algI) alginate o-acetyltransferase AlgI [Alginate (VF0091)] [Pseudomonas aeruginosa PAO1]
COPD_samples_BAL2_88797	VFG000133	75.28	89	22	0	269	3	145	233	2e-46	153	(gb|NP_252241) (algA) phosphomannose isomerase / guanosine 5'-diphospho-D-mannose pyrophosphorylase [Alginate (VF0091)] [Pseudomonas aeruginosa PAO1]
COPD_samples_BAL2_92431	VFG000575	78.57	28	6	0	122	39	24	51	1e-08	48.1	(gb|NP_462663) (mgtC) Mg2+ transport protein [MgtBC (VF0106)] [Salmonella enterica subsp. enterica serovar Typhimurium str. LT2]
COPD_samples_BAL2_92717	VFG001248	75	32	8	0	1	96	193	224	1e-18	54.3	(gb|NP_249788) (fleQ) transcriptional regulator FleQ [Flagella (VF0273)] [Pseudomonas aeruginosa PAO1]
COPD_samples_BAL2_94874	VFG001240	87.61	113	14	0	3	341	19	131	5e-68	207	(gb|NP_249773) (flgG) flagellar basal-body rod protein FlgG [Flagella (VF0273)] [Pseudomonas aeruginosa PAO1]
COPD_samples_BAL2_95829	VFG002074	85.37	41	6	0	131	9	394	434	1e-17	73.9	(gb|NP_248778) (hsiG1) type VI secretion system hcp secretion island protein HsiG1 [HSI-I (VF0334)] [Pseudomonas aeruginosa PAO1]
COPD_samples_BAL2_96829	VFG002070	78.95	95	20	0	2	286	254	348	1e-50	166	(gb|NP_248774) (hsiC1/vipB) type VI secretion system tubule-forming protein VipB [HSI-I (VF0334)] [Pseudomonas aeruginosa PAO1]
COPD_samples_BAL2_99865	VFG000122	81.48	108	20	0	324	1	167	274	2e-62	196	(gb|NP_252230) (algD) GDP-mannose 6-dehydrogenase AlgD [Alginate (VF0091)] [Pseudomonas aeruginosa PAO1]
COPD_samples_BAL2_102519	VFG000116	93.55	93	6	0	3	281	50	142	5e-55	177	(gb|NP_254170) (algB) two-component response regulator AlgB [Alginate (VF0091)] [Pseudomonas aeruginosa PAO1]
COPD_samples_BAL2_106727	VFG002074	86.67	45	6	0	1	135	496	540	2e-19	78.2	(gb|NP_248778) (hsiG1) type VI secretion system hcp secretion island protein HsiG1 [HSI-I (VF0334)] [Pseudomonas aeruginosa PAO1]
COPD_samples_BAL2_106826	VFG000079	78.95	57	12	0	234	64	576	632	8e-48	103	(gb|NP_463763) (clpC) endopeptidase Clp ATP-binding chain C [ClpC (VF0072)] [Listeria monocytogenes EGD-e]
COPD_samples_BAL2_108069	VFG001876	76.32	38	9	0	116	3	159	196	2e-16	69.3	(gb|YP_095349) (lspE) general secretion pathway protein E [<i>lsp</i> T2SS (VF0154)] [Legionella pneumophila subsp. pneumophila str. Philadelphia 1]

## Sheet: Mild COPD
qseqid	sseqid	pident	len	mismatch	gapopen	qstart	qend	sstart	send	evalue	bitscore	stitle
COPD_samples_BAL3_970	VFG002057	75.47	53	13	0	1	159	428	480	2e-34	82	(gb|NP_248761) (tagR) type IV secretion associated protein TagR, positively regulates PpkA [HSI-I (VF0334)] [Pseudomonas aeruginosa PAO1]
COPD_samples_BAL3_5037	VFG000159	80	30	6	0	92	3	1	30	6e-10	53.5	(gb|NP_251076) (pvdA) L-ornithine N5-oxygenase PvdA [Pyoverdine (VF0094)] [Pseudomonas aeruginosa PAO1]
COPD_samples_BAL3_5206	VFG000159	80	30	6	0	92	3	1	30	8e-10	53.1	(gb|NP_251076) (pvdA) L-ornithine N5-oxygenase PvdA [Pyoverdine (VF0094)] [Pseudomonas aeruginosa PAO1]
COPD_samples_BAL3_7795	VFG000159	75.76	33	8	0	318	416	1	33	5e-10	53.9	(gb|NP_251076) (pvdA) L-ornithine N5-oxygenase PvdA [Pyoverdine (VF0094)] [Pseudomonas aeruginosa PAO1]
COPD_samples_BAL3_7986	VFG002076	86.67	30	4	0	389	300	855	884	3e-13	55.5	(gb|NP_248780) (clpV1) type VI secretion system AAA+ family ATPase [HSI-I (VF0334)] [Pseudomonas aeruginosa PAO1]
COPD_samples_BAL3_9615	VFG000907	76.92	26	6	0	383	306	606	631	2e-07	45.8	(gb|NP_755448) (hlyB) Hemolysin B [Hemolysin (VF0225)] [Escherichia coli CFT073]
COPD_samples_BAL3_9758	VFG000159	78.79	33	7	0	318	416	1	33	8e-11	56.2	(gb|NP_251076) (pvdA) L-ornithine N5-oxygenase PvdA [Pyoverdine (VF0094)] [Pseudomonas aeruginosa PAO1]
COPD_samples_BAL3_15954	VFG002076	81.08	148	28	0	1	444	753	900	2e-81	256	(gb|NP_248780) (clpV1) type VI secretion system AAA+ family ATPase [HSI-I (VF0334)] [Pseudomonas aeruginosa PAO1]
COPD_samples_BAL3_18302	VFG002076	86.67	30	4	0	389	300	855	884	3e-13	55.5	(gb|NP_248780) (clpV1) type VI secretion system AAA+ family ATPase [HSI-I (VF0334)] [Pseudomonas aeruginosa PAO1]
COPD_samples_BAL3_20575	VFG015973	75	152	38	0	3	458	316	467	8e-80	246	(gb|NP_251082) (pvdP) tyrosinase required for pyoverdine maturation [pyoverdine (IA001)] [Pseudomonas aeruginosa PAO1]
COPD_samples_BAL3_20703	VFG002076	82.52	143	25	0	1	429	753	895	8e-79	249	(gb|NP_248780) (clpV1) type VI secretion system AAA+ family ATPase [HSI-I (VF0334)] [Pseudomonas aeruginosa PAO1]
COPD_samples_BAL3_21337	VFG016038	76.16	151	36	0	1	453	1552	1702	7e-68	223	(gb|NP_251090) (pvdJ) pyoverdine biosynthesis protein PvdJ [pyoverdine (IA001)] [Pseudomonas aeruginosa PAO1]
COPD_samples_BAL3_24998	VFG000159	80	30	6	0	92	3	1	30	6e-10	53.1	(gb|NP_251076) (pvdA) L-ornithine N5-oxygenase PvdA [Pyoverdine (VF0094)] [Pseudomonas aeruginosa PAO1]
COPD_samples_BAL3_30041	VFG001236	94.44	36	2	0	3	110	111	146	4e-17	70.5	(gb|NP_249769) (flgC) flagellar basal-body rod protein FlgC [Flagella (VF0273)] [Pseudomonas aeruginosa PAO1]
COPD_samples_BAL3_31067	VFG002076	78.72	94	20	0	1	282	753	846	2e-50	160	(gb|NP_248780) (clpV1) type VI secretion system AAA+ family ATPase [HSI-I (VF0334)] [Pseudomonas aeruginosa PAO1]
COPD_samples_BAL3_33229	VFG016038	90.91	132	12	0	397	2	1781	1912	2e-78	253	(gb|NP_251090) (pvdJ) pyoverdine biosynthesis protein PvdJ [pyoverdine (IA001)] [Pseudomonas aeruginosa PAO1]
COPD_samples_BAL3_33493	VFG002076	81.82	132	24	0	1	396	753	884	3e-71	228	(gb|NP_248780) (clpV1) type VI secretion system AAA+ family ATPase [HSI-I (VF0334)] [Pseudomonas aeruginosa PAO1]
COPD_samples_BAL3_36720	VFG000079	76.47	34	8	0	188	289	200	233	5e-21	57	(gb|NP_463763) (clpC) endopeptidase Clp ATP-binding chain C [ClpC (VF0072)] [Listeria monocytogenes EGD-e]
COPD_samples_BAL3_38990	VFG002452	85.19	27	4	0	83	3	2	28	3e-08	47.4	(gb|YP_111540) (bsaZ) YscU homolog, component of the inner membrane ring [Bsa T3SS (VF0428)] [Burkholderia pseudomallei K96243]
COPD_samples_BAL3_41738	VFG001259	78.46	65	14	0	3	197	188	252	8e-16	67.4	(gb|NP_250137) (fliP) flagellar biosynthetic protein FliP [Flagella (VF0273)] [Pseudomonas aeruginosa PAO1]
COPD_samples_BAL3_44496	VFG001223	81.13	106	20	0	320	3	128	233	4e-56	177	(gb|NP_249086) (pilT) twitching motility protein PilT [Type IV pili (VF0082)] [Pseudomonas aeruginosa PAO1]
COPD_samples_BAL3_47828	VFG002452	85.19	27	4	0	83	3	2	28	7e-09	49.3	(gb|YP_111540) (bsaZ) YscU homolog, component of the inner membrane ring [Bsa T3SS (VF0428)] [Burkholderia pseudomallei K96243]
COPD_samples_BAL3_48167	VFG000079	75	32	8	0	194	289	202	233	2e-19	52	(gb|NP_463763) (clpC) endopeptidase Clp ATP-binding chain C [ClpC (VF0072)] [Listeria monocytogenes EGD-e]
COPD_samples_BAL3_48454	VFG002057	77.67	103	23	0	309	1	163	265	7e-52	171	(gb|NP_248761) (tagR) type IV secretion associated protein TagR, positively regulates PpkA [HSI-I (VF0334)] [Pseudomonas aeruginosa PAO1]
COPD_samples_BAL3_51488	VFG002059	75.86	29	7	0	177	263	152	180	1e-07	45.1	(gb|NP_248763) (tagT) type six secretion associated protein TagT, ATP-binding component of ABC transporter [HSI-I (VF0334)] [Pseudomonas aeruginosa PAO1]
COPD_samples_BAL3_51680	VFG000121	89.77	88	9	0	2	265	19	106	2e-43	139	(gb|NP_249453) (algU) alginate biosynthesis protein AlgZ/FimS [Alginate (VF0091)] [Pseudomonas aeruginosa PAO1]
COPD_samples_BAL3_51878	VFG002548	77.03	74	17	0	225	4	2043	2116	3e-34	122	(gb|YP_109384) (wcbR) capsular polysaccharide biosynthesis fatty acid synthase [Capsule I (VF0436)] [Burkholderia pseudomallei K96243]
COPD_samples_BAL3_52868	VFG000038	75.21	117	29	0	352	2	108	224	8e-64	198	(gb|NP_878995) (bplA) probable oxidoreductase [LPS (VF0033)] [Bordetella pertussis Tohama I]
COPD_samples_BAL3_55405	VFG001223	93.18	44	3	0	151	20	184	227	5e-23	86.7	(gb|NP_249086) (pilT) twitching motility protein PilT [Type IV pili (VF0082)] [Pseudomonas aeruginosa PAO1]
COPD_samples_BAL3_57716	VFG002063	81.48	81	15	0	3	245	860	940	2e-35	125	(gb|NP_248767) (icmF1/tssM1) type VI secretion system protein IcmF1 [HSI-I (VF0334)] [Pseudomonas aeruginosa PAO1]
COPD_samples_BAL3_58650	VFG002452	85.19	27	4	0	83	3	2	28	3e-08	47.4	(gb|YP_111540) (bsaZ) YscU homolog, component of the inner membrane ring [Bsa T3SS (VF0428)] [Burkholderia pseudomallei K96243]
COPD_samples_BAL3_60127	VFG000144	75.44	114	24	2	342	1	230	339	5e-50	164	(gb|NP_249940) (aprA) alkaline metalloproteinase precursor [Alkaline protease (VF0090)] [Pseudomonas aeruginosa PAO1]
COPD_samples_BAL3_63486	VFG002452	85.19	27	4	0	83	3	2	28	1e-08	48.1	(gb|YP_111540) (bsaZ) YscU homolog, component of the inner membrane ring [Bsa T3SS (VF0428)] [Burkholderia pseudomallei K96243]
COPD_samples_BAL3_65582	VFG002076	81.82	55	10	0	166	2	541	595	5e-29	95.1	(gb|NP_248780) (clpV1) type VI secretion system AAA+ family ATPase [HSI-I (VF0334)] [Pseudomonas aeruginosa PAO1]
COPD_samples_BAL3_68259	VFG001263	81.08	37	7	0	111	1	616	652	6e-14	62	(gb|NP_250143) (flhA) flagellar biosynthesis protein FlhA [Flagella (VF0273)] [Pseudomonas aeruginosa PAO1]
COPD_samples_BAL3_73867	VFG001223	79.45	73	15	0	221	3	161	233	8e-35	120	(gb|NP_249086) (pilT) twitching motility protein PilT [Type IV pili (VF0082)] [Pseudomonas aeruginosa PAO1]
COPD_samples_BAL3_79467	VFG002480	76	25	6	0	191	265	221	245	9e-11	38.9	(gb|YP_111509) (tssH-5/clpV) Clp-type ATPase chaperone protein [T6SS-1 (VF0429)] [Burkholderia pseudomallei K96243]
COPD_samples_BAL3_80217	VFG002452	85.19	27	4	0	83	3	2	28	4e-09	49.3	(gb|YP_111540) (bsaZ) YscU homolog, component of the inner membrane ring [Bsa T3SS (VF0428)] [Burkholderia pseudomallei K96243]
COPD_samples_BAL3_80400	VFG002057	76.32	76	18	0	256	29	181	256	5e-35	123	(gb|NP_248761) (tagR) type IV secretion associated protein TagR, positively regulates PpkA [HSI-I (VF0334)] [Pseudomonas aeruginosa PAO1]

## Sheet: Severe COPD
qseqid	sseqid	pident	len	mismatch	gapopen	qstart	qend	sstart	send	evalue	bitscore	stitle
COPD_samples_BAL1_289	VFG001856	75.86	29	7	0	1	87	115	143	3e-13	52.4	(gb|YP_094893) (ccmC) cytochrome c-type biogenesis protein CcmC, putative heme lyase for CcmE [CcmC (VF0292)] [Legionella pneumophila subsp. pneumophila str. Philadelphia 1]
COPD_samples_BAL1_294	VFG002071	77.27	44	10	0	282	151	118	161	3e-20	79	(gb|NP_248775) (hcp1) type VI secretion system substrate Hcp1 [HSI-I (VF0334)] [Pseudomonas aeruginosa PAO1]
COPD_samples_BAL1_330	VFG002071	83.33	42	7	0	282	157	118	159	6e-21	80.9	(gb|NP_248775) (hcp1) type VI secretion system substrate Hcp1 [HSI-I (VF0334)] [Pseudomonas aeruginosa PAO1]
COPD_samples_BAL1_7578	VFG014893	79.41	34	5	1	198	97	1	32	2e-10	48.9	(gb|NP_254009) (algC) phosphomannomutase AlgC [Alginate biosynthesis (CVF522)] [Pseudomonas aeruginosa PAO1]
COPD_samples_BAL1_10601	VFG002070	96.36	110	4	0	331	2	294	403	5e-75	231	(gb|NP_248774) (hsiC1/vipB) type VI secretion system tubule-forming protein VipB [HSI-I (VF0334)] [Pseudomonas aeruginosa PAO1]
COPD_samples_BAL1_10767	VFG000159	79.38	97	20	0	1	291	76	172	2e-51	167	(gb|NP_251076) (pvdA) L-ornithine N5-oxygenase PvdA [Pyoverdine (VF0094)] [Pseudomonas aeruginosa PAO1]
COPD_samples_BAL1_19901	VFG000182	75	36	9	0	1	108	262	297	3e-40	58.9	(gb|NP_251793) (xcpR) general secretion pathway protein E [xcp secretion system (VF0084)] [Pseudomonas aeruginosa PAO1]
COPD_samples_BAL1_22375	VFG016058	82.14	84	15	0	254	3	3476	3559	1e-39	139	(gb|NP_251114) (pvdL) peptide synthase PvdL [pyoverdine (IA001)] [Pseudomonas aeruginosa PAO1]
COPD_samples_BAL1_22970	VFG001254	78.79	66	14	0	198	1	369	434	1e-29	106	(gb|NP_249795) (fliI) flagellum-specific ATP synthase FliI [Flagella (VF0273)] [Pseudomonas aeruginosa PAO1]
COPD_samples_BAL1_26720	VFG001254	86.54	52	7	0	3	158	21	72	1e-25	94.4	(gb|NP_249795) (fliI) flagellum-specific ATP synthase FliI [Flagella (VF0273)] [Pseudomonas aeruginosa PAO1]
COPD_samples_BAL1_28323	VFG000574	86.67	30	4	0	1	90	737	766	3e-14	62.4	(gb|NP_462662) (mgtB) Mg2+ transport protein [MgtBC (VF0106)] [Salmonella enterica subsp. enterica serovar Typhimurium str. LT2]
COPD_samples_BAL1_29777	VFG014984	87.78	90	11	0	3	272	210	299	3e-50	162	(gb|NP_253136) (algW) AlgW protein [Alginate regulation (CVF523)] [Pseudomonas aeruginosa PAO1]
COPD_samples_BAL1_31866	VFG000182	75	36	9	0	1	108	262	297	5e-34	58.9	(gb|NP_251793) (xcpR) general secretion pathway protein E [xcp secretion system (VF0084)] [Pseudomonas aeruginosa PAO1]
COPD_samples_BAL1_33449	VFG000159	92.31	39	3	0	1	117	76	114	1e-23	88.6	(gb|NP_251076) (pvdA) L-ornithine N5-oxygenase PvdA [Pyoverdine (VF0094)] [Pseudomonas aeruginosa PAO1]

## Sheet: Abbreviations
qseqid	Query sequence ID
sseqid	Subject sequence ID
pident	% identity
len	Alignment length
qstart	Query start
qend	Query end
sstart	Subject start
send	Subject end
stitle	Sunject title
