# Supplementary material for: The Human Virome Protein Cluster Database (HVPC): A Human Viral Metagenomic Database for Diversity and Function Annotation
Source: Front Microbiol. 2018 May 29;9:1110. doi: 10.3389/fmicb.2018.01110 (PMC5987705; doi:10.3389/fmicb.2018.01110)
Supplement: TABLE S5 — Functional annotation of the representative ORFs of the core human virome clusters. [file Table_5.xlsx]

## Sheet: Sheet1
Representative ORF	Annotation
Hanningan_SRR1647497_contig00007332_1	Translation elongation factor Tu
Hanningan_SRR1647493_contig00015511_2	Chaperone protein
Hanningan_SRR1647492_contig00031410_2	RNA polymerase beta subunit
Hanningan_SRR1647487_contig00012766_8	RNA polymerase beta subunit
Young_SRR5224162_contig00000192_2	6-phosphogluconate dehydrogenase
Hanningan_SRR1647493_contig00016018_10	ATP synthase
Hanningan_SRR1647490_contig00004532_1	Translation elongation factor Tu
Hanningan_SRR1647493_contig00001713_12	Translation elongation factor G
Hanningan_SRR1647491_contig00017200_1	Nitrogen regulatory protein P-II
